# Supplementary material for: Synaptosomal-associated protein 25 mutation induces immaturity of the dentate granule cells of adult mice
Source: Mol Brain. 2013 Mar 12;6:12. doi: 10.1186/1756-6606-6-12 (PMC3605216; doi:10.1186/1756-6606-6-12)
Supplement: Additional file 2 — Genes differentially expressed in the hippocampi of SNAP-25 KI mice and either αCaMKII HKO mice, Shn-2 KO mice or FLX-treated mice. [file 1756-6606-6-12-S2.xls]

## Sheet: Suppl. Table 2
Additional file 2. Genes differentially expressed in the hippocampi of SNAP-25 KI mice and either αCaMKII HKO mice, Shn-2 KO mice or FLX-treated mice.
p-values were calculated using a two-tailed, unpaired Welch t-test on the normalized genechip data set. Only genes showing a p-value < 0.01 and an absolute value of fold change > 1.2 in SNAP-25 KI mice and either αCaMKII HKO mice, Shn-2 KO mice, or FLX-treated mice were listed.
Probe Set ID	Gene Symbol	Gene Title	Fold change (SNAP-25 KI)	p-value (SNAP-25 KI)	Fold change (αCaMKII HKO)	p-value (αCaMKII HKO)	Fold change (Shn-2 KO)	p-value (Shn-2 KO)	Fold change (FLX-treated)	p-value (FLX-treated)
1426509_s_at	Gfap	glial fibrillary acidic protein	5.78822	2.4274e-06	1.00996	0.562198	2.41763	0.00300064	6.87395	0.00575984
1419100_at	Serpina3n	serine (or cysteine) peptidase inhibitor, clade A, member 3N	5.55762	1.80299e-05	-1.13651	0.0433353	1.95855	0.00381868	2.30286	0.0389829
1419127_at	Npy	neuropeptide Y	5.42178	0.000116658	-1.19914	0.0329884	1.10524	0.568656	4.66817	0.00718267
1431057_a_at	Prss23	protease, serine, 23	5.15663	0.00119117	1.467	0.0194791	2.18378	0.00880903	2.27398	0.113522
1455629_at	Drd1a	dopamine receptor D1A	4.82459	8.87133e-08	1.98663	0.000516498	2.24152	0.0281528	2.21841	0.105
1456051_at	Drd1a	dopamine receptor D1A	4.80569	1.46128e-09	2.13354	0.000114449	2.32382	0.0614957	3.32688	0.0525165
1420720_at	Nptx2	neuronal pentraxin 2	4.68971	0.00745804	2.79881	0.000206279	1.7842	0.0100797	6.75644	0.0108
1437671_x_at	Prss23	protease, serine, 23	4.42748	0.000551347	1.38014	0.230248	2.07536	0.00635254	1.87113	0.0412327
1427038_at	Penk	preproenkephalin	4.09069	1.41071e-09	1.87693	0.000250501	5.23665	0.0101987	13.3348	0.00993764
1456292_a_at	Vim	vimentin	4.05454	1.33026e-05	-1.01658	0.320123	1.86758	0.00569495	3.9334	0.096638
1422586_at	Ecel1	endothelin converting enzyme-like 1	4.01086	1.57841e-07	1.41644	0.0872555	1.3239	0.501993	3.80093	0.00363911
1418021_at	C4b	complement component 4B (Childo blood group)	3.94604	2.30824e-11	1.04237	0.613241	2.2257	0.00192073	2.42489	0.00986915
1421375_a_at	S100a6	S100 calcium binding protein A6 (calcyclin)	3.75483	0.000108854	-1.01564	0.368567	1.68896	0.0907469	4.74654	0.00935458
1438118_x_at	Vim	vimentin	3.71339	1.92702e-05	-1.05285	0.282777	1.71681	0.00601522	3.43997	0.087094
1437060_at	Olfm4	olfactomedin 4	3.55183	6.41416e-08	-1.39302	1.28671e-05	2.61518	0.0339292	4.12261	0.0371333
1443225_at	Acvr1c	activin A receptor, type IC	3.54097	1.03204e-06	1.97449	0.000109973	5.85628	0.000543334	2.77304	0.0360826
1452729_at	Dpm3	dolichyl-phosphate mannosyltransferase polypeptide 3	3.49013	0.00101291	1.227	0.385694	1.32954	0.294125	9.514	0.0019206
1422168_a_at	Bdnf	brain derived neurotrophic factor	3.35139	0.00188142	1.47693	0.0313842	1.61931	0.086263	4.45492	0.00749819
1419093_at	Tdo2	tryptophan 2,3-dioxygenase	-3.20549	0.00129442	-9.79582	4.14823e-13	-3.06883	0.000522539	-1.71235	0.295683
1434802_s_at	Ntf3	neurotrophin 3	-3.15894	0.000200685	-1.08711	0.18165	-1.99455	0.00223383	-10.6037	0.0220889
1445880_at	---	---	-3.10373	5.48463e-05	-1.01553	0.655296	1.00745	0.381034	-1.75259	0.00974478
1426906_at	Mndal	myeloid nuclear differentiation antigen like	-3.06787	2.28288e-06	1.57841	0.0608432	4.90535	0.000915348	1.02382	0.344614
1417933_at	Igfbp6	insulin-like growth factor binding protein 6	3.05896	1.27153e-07	1.47665	0.00702526	3.78933	0.00167398	1.76641	0.139382
1448303_at	Gpnmb	glycoprotein (transmembrane) nmb	2.92935	2.12443e-07	-1.43248	9.09966e-05	1.4842	0.0733749	1.1047	0.248344
1424923_at	Serpina3g	serine (or cysteine) peptidase inhibitor, clade A, member 3G	2.91744	1.59868e-05	-1.00645	0.527256	1.951	0.00532044	3.96822	0.292151
1452244_at	6330406I15Rik	RIKEN cDNA 6330406I15 gene	2.91393	3.64403e-05	-1.43451	0.00530618	1.84351	0.165245	2.09252	0.251976
1416811_s_at	Ctla2a /// Ctla2b	cytotoxic T lymphocyte-associated protein 2 alpha /// cytotoxic T lymphocyte-associated protein 2 beta	2.87553	1.09431e-05	1.04926	0.669101	1.62476	0.00341825	2.56585	0.0307768
1438309_at	Acvr1c	activin A receptor, type IC	2.69656	1.6742e-08	2.02047	0.0006085	4.43964	0.000118934	3.27644	0.0917458
1452231_x_at	Mndal	myeloid nuclear differentiation antigen like	-2.58988	1.46443e-06	1.64798	0.0350692	4.74943	0.000702316	1.01682	0.441157
1433681_x_at	Capn3	calpain 3	-2.5583	0.00147374	-2.24838	1.33753e-11	-1.41527	0.00198209	-1.8629	0.156655
1422552_at	Rprm	reprimo, TP53 dependent G2 arrest mediator candidate	2.54429	0.003898	-1.21392	0.000316426	1.11277	0.423227	2.02277	0.138348
1433776_at	Lhfp	lipoma HMGIC fusion partner	2.5399	5.35669e-06	1.12703	0.935948	1.28372	0.814646	2.05755	0.00342464
1436996_x_at	Lyz1	lysozyme 1	2.52756	7.47215e-06	1.31245	0.464253	1.96126	0.00824772	1.55733	0.015767
1460604_at	Cybrd1	cytochrome b reductase 1	2.43754	0.000446105	1.1629	0.792409	2.06548	0.00298308	1.82272	0.404784
1450803_at	Ntf3	neurotrophin 3	-2.39074	1.31261e-05	-1.07814	0.141125	-1.47382	0.000287174	-3.46541	0.0223785
1439426_x_at	Lyz1	lysozyme 1	2.37278	4.04544e-06	-1.13629	0.277863	1.97374	0.00685278	1.1858	0.106823
1459537_at	---	---	-2.32471	1.61849e-05	-1.36972	0.00378256	-1.37289	0.0780821	-1.66942	0.0233769
1459749_s_at	Fat4	FAT tumor suppressor homolog 4 (Drosophila)	-2.2821	0.000125773	-1.17727	0.0878507	-1.4117	0.00446684	-2.55173	0.0659288
1423547_at	Lyz2	lysozyme 2	2.26569	1.24792e-06	1.35243	0.0669508	1.7122	0.0086818	1.13988	0.66658
1419247_at	Rgs2	regulator of G-protein signaling 2	2.2545	0.00564584	1.09864	0.90659	1.57778	0.034323	2.23211	0.00844268
1435386_at	Vwf	Von Willebrand factor homolog	2.24746	2.62285e-06	-1.00627	0.498132	2.61574	0.00433537	1.31007	0.276745
1415904_at	Lpl	lipoprotein lipase	-2.2364	0.000269108	-1.11789	0.100577	1.68248	0.00176411	1.08826	0.706876
1442263_at	Rgs13	regulator of G-protein signaling 13	2.21597	0.00645777	-1.07893	0.24895	5.06078	0.00167298	1.61942	0.38986
1445029_at	---	---	-2.21256	0.000116331	-1.20673	0.0100616	-1.00766	0.202449	-1.73102	0.0057123
1416168_at	Serpinf1	serine (or cysteine) peptidase inhibitor, clade F, member 1	2.18655	5.81467e-06	1.01564	0.327329	2.16607	0.00443746	2.70979	0.038978
1442887_at	Lypd1	Ly6/Plaur domain containing 1	-2.12575	9.94403e-06	1.2066	0.546637	1.21983	0.839903	-2.07522	0.00742211
1424525_at	Grp	gastrin releasing peptide	2.11697	0.00051627	3.41569	5.72954e-07	2.37277	0.00601676	1.86668	0.0327179
1435493_at	Dsp	desmoplakin	-2.11164	0.00281135	-24.8866	1.00579e-12	-2.9079	0.00565111	-3.46937	0.0399077
1428549_at	Ccdc3	coiled-coil domain containing 3	2.10685	3.0399e-05	-1.01549	0.232025	1.87937	0.00329962	1.77295	0.0214348
1436127_at	Crhbp	corticotropin releasing hormone binding protein	2.09115	0.00203947	-1.71416	1.51725e-08	1.03351	0.0952304	1.43312	0.151827
1458010_at	---	---	-2.07027	0.00215667	1.71633	0.00694026	1.46613	0.437863	-1.40415	0.368861
1435494_s_at	Dsp	desmoplakin	-2.07	0.00294391	-29.1955	1.86126e-13	-2.74176	0.0018733	-3.2225	0.0606608
1448823_at	Cxcl12	chemokine (C-X-C motif) ligand 12	-2.05625	0.00163407	1.97768	0.000128923	1.28476	0.887664	-1.8087	0.05788
1426043_a_at	Capn3	calpain 3	-2.04527	0.00122314	-2.87176	2.04421e-14	-1.7533	0.000769773	-2.76684	0.0120676
1448775_at	Ifi203	interferon activated gene 203	-2.0312	2.23346e-06	1.64872	0.00471631	3.01761	0.000133389	1.01187	0.260431
1437226_x_at	Marcksl1	MARCKS-like 1	-2.00885	8.41528e-05	-1.9359	2.34984e-08	-1.52729	0.00159646	-1.40909	0.0846302
1427883_a_at	Col3a1	collagen, type III, alpha 1	2.00698	0.00161312	1.18571	0.725632	1.97205	0.00764951	4.00177	0.00247324
1416287_at	Rgs4	regulator of G-protein signaling 4	1.99623	0.00259915	1.38505	0.052383	1.23968	0.920372	2.01984	0.00396808
1424474_a_at	Camkk2	calcium/calmodulin-dependent protein kinase kinase 2, beta	-1.97825	0.00101307	1.66995	0.00562761	1.56504	0.103833	-1.65763	0.0100399
1431248_at	5031426D15Rik	RIKEN cDNA 5031426D15 gene	-1.95006	0.000788876	-1.05059	0.404328	-1.07333	0.126953	-1.51563	0.00312257
1431946_a_at	Necab3	N-terminal EF-hand calcium binding protein 3	1.94823	1.73098e-05	2.58708	1.67047e-06	2.07201	0.017091	1.39132	0.333612
1458469_at	Cblb	Casitas B-lineage lymphoma b	-1.93797	0.0040864	-1.35012	0.0011378	-1.04531	0.18346	-1.42779	0.325403
1457702_at	Gpr12	G-protein coupled receptor 12	-1.92488	0.00038827	-1.47155	0.0010592	-1.00131	0.00366097	-1.7869	0.00226729
1449145_a_at	Cav1	caveolin 1, caveolae protein	1.91769	1.15565e-06	1.00861	0.271855	1.98604	0.000336843	2.26156	0.162731
1429607_at	Trak2	trafficking protein, kinesin binding 2	1.91333	0.000803927	1.33969	0.219357	1.50277	0.00114474	1.04879	0.411301
1424475_at	Camkk2	calcium/calmodulin-dependent protein kinase kinase 2, beta	-1.90164	0.000267538	1.57858	0.00227979	1.56503	0.0125237	-1.85396	0.0272493
1457827_at	Arsj	arylsulfatase J	1.89978	0.000520946	-1.30937	0.00433979	1.869	0.0637692	2.52161	0.129723
1434449_at	Aqp4	aquaporin 4	1.89427	2.13752e-06	-1.01736	0.229415	1.48945	0.025186	2.09657	0.00693971
1443770_x_at	---	---	-1.88389	0.00544397	-1.07781	0.256904	1.23335	0.964202	-1.30563	0.00358936
1441253_at	---	---	-1.87629	0.00503738	-1.59007	9.57497e-05	-1.34315	0.0692657	-1.49442	0.141314
1442445_at	2610027H17Rik	RIKEN cDNA 2610027H17 gene	-1.86507	0.000440584	-1.44228	0.00054434	-1.32999	0.0641293	-1.56817	0.127059
1418266_at	Alox12b	arachidonate 12-lipoxygenase, 12R type	-1.85863	3.84214e-05	1.89497	0.00302437	2.08927	0.00196622	-1.21784	0.487109
1423414_at	Ptgs1	prostaglandin-endoperoxide synthase 1	1.85853	5.20384e-06	1.03813	0.631757	1.5682	0.0234117	1.75263	0.0097402
1422437_at	Col5a2	collagen, type V, alpha 2	1.85013	9.88383e-05	-1.07589	0.303865	1.68086	0.00253957	1.32602	0.171816
1455401_at	Camkk2	calcium/calmodulin-dependent protein kinase kinase 2, beta	-1.84907	2.06274e-05	1.68537	6.94024e-07	1.5302	0.0572652	-1.65703	0.0373018
1445984_at	---	---	-1.84365	5.27977e-05	1.14352	0.8297	1.36246	0.72141	-1.63949	0.00960261
1440030_at	---	---	-1.84299	1.26023e-05	2.49415	4.75128e-05	1.86496	0.0271038	-1.62413	0.11535
1455119_at	Ppapdc1a	phosphatidic acid phosphatase type 2 domain containing 1A	1.82624	6.02767e-06	1.15504	0.697006	1.27816	0.761703	2.10114	0.00898645
1434153_at	Shb	src homology 2 domain-containing transforming protein B	1.80436	0.00432171	1.65241	0.000822416	1.25928	0.928574	1.44357	0.115347
1439899_at	Galnt13	UDP-N-acetyl-alpha-D-galactosamine:polypeptide N-acetylgalactosaminyltransferase 13	-1.80365	0.00288173	-1.10209	0.0492727	1.17343	0.459966	-1.37788	0.00463054
1440761_at	4833422C13Rik	RIKEN cDNA 4833422C13 gene	1.79311	0.0066432	-1.87671	4.68661e-05	1.14025	0.537881	1.04879	0.301721
1435627_x_at	Marcksl1	MARCKS-like 1	-1.77807	0.00650016	-1.08838	0.0479243	-1.33782	0.00432621	-1.18072	0.0487697
1453724_a_at	Serpinf1	serine (or cysteine) peptidase inhibitor, clade F, member 1	1.77485	0.000463818	1.05384	0.806891	1.8035	0.00814038	2.45095	0.0328215
1427329_a_at	Igh-6	immunoglobulin heavy chain 6 (heavy chain of IgM)	1.76403	0.00685708	1.38278	0.273627	2.11475	0.00579035	1.77404	0.197549
1457495_at	2900052N01Rik	RIKEN cDNA 2900052N01 gene	-1.75883	0.000726224	-1.1233	0.0220499	1.15778	0.259457	-2.84528	0.00571745
1429954_at	Clec4a3	C-type lectin domain family 4, member a3	1.75103	0.000201353	1.17914	0.647463	1.95347	0.00162362	1.07883	0.198703
1454653_at	Cpne9	copine family member IX	1.75025	0.00296391	1.93875	0.000296375	2.40263	0.045169	1.00394	0.946571
1421374_a_at	Fxyd1	FXYD domain-containing ion transport regulator 1	1.74468	0.000779007	1.07118	0.821123	1.14436	0.671181	1.69601	0.00878727
1452348_s_at	Ifi204 /// Ifi205 /// Mnda /// Mndal	interferon activated gene 204 /// interferon activated gene 205 /// myeloid cell nuclear differentiation antigen /// myeloid nuclear differentiation antigen like	-1.74386	0.000439197	1.50361	0.0880145	4.1166	0.00267856	1.09098	0.0816029
1418240_at	Gbp2	guanylate binding protein 2	1.74016	0.000129066	-1.138	0.104219	1.71871	0.00382881	2.97245	0.176215
1416589_at	Sparc	secreted acidic cysteine rich glycoprotein	1.737	2.75503e-08	1.0181	0.51751	1.17159	0.800713	1.67414	0.00340073
1431393_at	4930447C04Rik	RIKEN cDNA 4930447C04 gene	-1.73653	0.00084792	-1.36743	0.000196224	1.8236	0.0443885	-1.13072	0.318324
1415922_s_at	Marcksl1	MARCKS-like 1	-1.72323	0.00203368	-1.34212	1.21276e-05	-1.35695	0.000891277	-1.41919	0.273248
1460203_at	Itpr1	inositol 1,4,5-triphosphate receptor 1	-1.71443	1.14829e-05	1.03165	0.536242	1.07461	0.036017	-1.26056	0.00780773
1418149_at	Chga	chromogranin A	1.71168	0.00565984	1.03224	0.433269	1.26003	0.93043	1.59836	9.90051e-05
1437360_at	Pcdh19	protocadherin 19	-1.7053	1.51552e-05	-1.3445	5.99531e-06	1.09005	0.0227483	-1.19191	0.237506
1417279_at	Itpr1	inositol 1,4,5-triphosphate receptor 1	-1.70509	2.26432e-05	1.14785	0.644532	1.09782	0.0890489	-1.35353	0.00626783
1436600_at	Tox3	TOX high mobility group box family member 3	-1.7048	0.00107108	-1.30002	0.0043649	-1.23634	0.000462764	-1.52674	0.143197
1434382_at	Serinc2	serine incorporator 2	1.69509	0.0060211	1.98591	0.000351316	1.30607	0.663276	1.628	0.0903654
1450625_at	Col5a2	collagen, type V, alpha 2	1.69224	3.67037e-05	-1.06832	0.444368	1.76325	0.00143669	1.11699	0.420813
1437726_x_at	C1qb	complement component 1, q subcomponent, beta polypeptide	1.6885	0.00121586	-1.04213	0.377676	1.79167	0.000434911	2.14874	0.00386066
1435311_s_at	Syn3	synapsin III	1.67334	0.000155368	1.51358	0.000378068	2.49895	0.00366502	1.17885	0.183942
1436100_at	Sh2d5	SH2 domain containing 5	1.67239	1.73076e-05	1.12812	0.844846	1.41226	0.127868	1.79384	0.00537493
1440343_at	Rps6ka5	ribosomal protein S6 kinase, polypeptide 5	-1.67144	0.00321537	-1.28528	0.000842768	1.4056	0.0897234	-1.43149	0.0528731
1418478_at	Lmo1	LIM domain only 1	-1.67003	1.48772e-05	-1.4957	3.38109e-06	1.2133	0.568101	-1.54063	0.136885
1440273_at	LOC100504048	hypothetical protein LOC100504048	-1.66244	0.00122966	-1.61381	1.0834e-05	2.05873	0.0169384	-1.52001	0.399578
1435424_x_at	Shisa9	shisa homolog 9 (Xenopus laevis)	-1.66114	0.00301549	-1.28147	0.000536648	-1.21718	0.0304532	-1.41139	0.0802359
1417063_at	C1qb	complement component 1, q subcomponent, beta polypeptide	1.65853	0.000663107	1.05703	0.680862	1.69581	0.00435611	2.216	0.0612258
1430237_at	Cldn22	claudin 22	-1.65641	0.00198269	-1.35887	9.35082e-05	1.2367	0.872517	-1.00866	0.956402
1416111_at	Cd83	CD83 antigen	-1.64632	0.00126034	-1.25705	0.00440816	1.0299	0.179894	-1.26534	0.289853
1423853_at	6330527O06Rik	RIKEN cDNA 6330527O06 gene	-1.64569	0.000609393	-1.23594	0.00984091	1.70682	0.026396	-1.30595	0.180438
1446951_at	P4ha3	procollagen-proline, 2-oxoglutarate 4-dioxygenase (proline 4-hydroxylase), alpha polypeptide III	1.64565	9.29673e-05	1.47517	0.115425	1.25017	0.999191	2.55624	0.00753329
1418666_at	Ptx3	pentraxin related gene	1.64404	0.00558818	-1.72719	0.00176592	1.41015	0.274946	1.23968	0.28576
1440055_at	---	---	-1.63678	0.00669991	-1.34602	0.00301993	1.12329	0.46707	-1.18787	0.338309
1453076_at	Batf3	basic leucine zipper transcription factor, ATF-like 3	1.6355	0.00988696	2.34721	9.41481e-05	2.59326	0.0189589	1.11294	0.454252
1437385_at	Ccbe1	collagen and calcium binding EGF domains 1	-1.63329	0.000781307	-2.11067	4.05538e-06	1.18887	0.512155	-1.38625	0.390147
1449164_at	Cd68	CD68 antigen	1.63089	0.000119434	1.025	0.414686	1.5589	0.0234731	1.79198	0.00462842
1416527_at	Rab32	RAB32, member RAS oncogene family	1.6257	1.74165e-06	-1.32434	0.00918751	1.57784	0.0704262	1.74531	0.0525353
1447907_x_at	Necab3	N-terminal EF-hand calcium binding protein 3	1.62288	0.00363992	2.14725	0.00010636	1.89343	0.051452	2.23986	0.301104
1419730_at	Ahcyl2	S-adenosylhomocysteine hydrolase-like 2	-1.61902	0.000297026	-1.69488	4.60897e-05	-1.29549	0.0707245	-1.47205	0.00454081
1455770_at	Tdo2	tryptophan 2,3-dioxygenase	-1.61801	0.00181709	-5.40957	2.45464e-06	1.03191	0.0923529	1.00269	0.704572
1451280_at	Arpp21	cyclic AMP-regulated phosphoprotein, 21	1.61652	0.000113762	1.56856	0.0011615	1.27027	0.917739	1.48824	0.122225
1418237_s_at	Col18a1	collagen, type XVIII, alpha 1	1.6148	0.00312086	2.76235	0.00280346	1.23017	0.861101	1.18316	0.220415
1419200_at	Fxyd7	FXYD domain-containing ion transport regulator 7	-1.61455	0.00234278	1.13906	0.782531	2.15991	0.00227444	-1.85475	0.130616
1451406_a_at	Pcsk5	proprotein convertase subtilisin/kexin type 5	1.61004	0.00295913	-1.45214	0.000502052	1.22944	0.733428	1.20409	0.0643396
1421973_at	Gfra1	glial cell line derived neurotrophic factor family receptor alpha 1	1.60721	0.00179289	-1.31867	0.00183994	1.03049	0.0466538	-1.24729	0.667007
1416072_at	Cd34	CD34 antigen	-1.59901	5.7096e-05	1.75905	3.59397e-06	1.68394	0.0023962	-1.5502	0.131683
1417777_at	Ptgr1	prostaglandin reductase 1	1.59804	0.00138192	-1.62807	1.38293e-06	1.06723	0.0873818	1.92	0.24171
1429355_at	Tekt5	tektin 5	-1.59719	0.00713232	2.18494	4.64326e-08	1.29687	0.7252	-1.63111	0.0692812
1422711_a_at	Pnck	pregnancy upregulated non-ubiquitously expressed CaM kinase	-1.59135	0.00092626	-1.51789	1.6669e-10	-1.19181	0.000289782	-1.73463	0.0268094
1460700_at	Stat3	signal transducer and activator of transcription 3	1.58992	6.37887e-06	1.01994	0.12862	1.46951	0.000301286	1.73467	0.0410217
1437339_s_at	Pcsk5	proprotein convertase subtilisin/kexin type 5	1.58787	0.000239991	-1.76032	9.15496e-05	1.02931	0.050853	1.1415	0.67493
1437670_x_at	Cd151	CD151 antigen	1.58316	2.88477e-06	1.01271	0.531082	1.28129	0.823504	1.50954	0.00566837
1450440_at	Gfra1	glial cell line derived neurotrophic factor family receptor alpha 1	1.58301	0.00135404	-1.23704	0.00067639	-1.06664	0.00783689	1.20366	0.477273
1417381_at	C1qa	complement component 1, q subcomponent, alpha polypeptide	1.58011	0.000122862	1.02668	0.384334	1.74301	0.00602532	1.72874	0.0644804
1428010_at	Timm9	translocase of inner mitochondrial membrane 9 homolog (yeast)	-1.57989	0.00265882	-1.05517	0.0843826	1.17271	0.738793	-1.27201	0.00355533
1455145_at	Pcdh19	protocadherin 19	-1.57895	0.0001199	-1.45125	3.18763e-08	1.12086	0.304666	-1.19082	0.127985
1457729_at	---	---	-1.57391	0.00130263	-1.2294	1.76505e-05	1.06304	0.0693138	-1.85918	0.0681836
1426328_a_at	Scn3b	sodium channel, voltage-gated, type III, beta	-1.57342	5.68042e-07	1.14767	0.707435	1.2749	0.747324	-1.5095	0.000140941
1434366_x_at	C1qb	complement component 1, q subcomponent, beta polypeptide	1.56971	0.00257257	-1.04248	0.274126	1.61958	0.000823641	1.83123	0.00500712
1427344_s_at	Rasd2	RASD family, member 2	-1.56895	5.63833e-05	1.49423	0.00367076	1.96684	6.66447e-06	-1.10992	0.362117
1455765_a_at	Abcc8	ATP-binding cassette, sub-family C (CFTR/MRP), member 8	-1.56518	5.34771e-05	-1.32884	0.00309634	1.25952	0.838305	-1.37158	0.0722014
1436216_s_at	Inf2	inverted formin, FH2 and WH2 domain containing	1.55945	0.004067	-1.02553	0.188587	2.46598	0.000785938	1.28769	0.244156
1427401_at	Chrna5	cholinergic receptor, nicotinic, alpha polypeptide 5	-1.54649	0.00144979	-1.34352	0.000479121	1.17798	0.290172	1.11713	0.48638
1422644_at	Sh3bgr	SH3-binding domain glutamic acid-rich protein	1.54568	0.00475979	1.97459	0.000169977	1.42425	0.453698	1.11538	0.306534
1453373_at	Il1rapl1	interleukin 1 receptor accessory protein-like 1	-1.53455	0.00841235	1.15651	0.548279	1.23806	0.929031	-1.2818	0.0027607
1443876_at	---	---	-1.52868	0.000303234	-1.71889	5.08109e-06	1.23293	0.948947	-1.3727	0.0582957
1429344_at	9.130022e+15	hypothetical 9130022E09	-1.52639	0.00127066	1.24124	0.252087	1.11859	0.309622	-1.35546	0.00776732
1448460_at	Acvr1	activin A receptor, type 1	1.5225	0.000188322	1.13123	0.900181	1.68013	0.0570053	1.67597	0.00974967
1441801_at	Kctd4	potassium channel tetramerisation domain containing 4	-1.51975	0.00478124	-1.21123	0.0147683	1.83666	0.00180475	-1.42986	0.0552312
1436998_at	Ankrd43	ankyrin repeat domain 43	-1.51866	0.00025769	-1.27607	0.00433693	1.25615	0.929391	-1.42392	0.123579
1450678_at	Itgb2	integrin beta 2	1.51452	0.000164221	1.12476	0.899886	1.61676	0.00465072	1.61233	0.228057
1441625_at	Rimbp2	RIMS binding protein 2	1.51435	0.00415139	1.03734	0.692253	1.64527	0.0179096	1.6004	0.00670162
1433893_s_at	Spag5	sperm associated antigen 5	-1.51359	9.67591e-05	1.6132	0.0014929	1.8961	0.0245208	-1.06077	0.267764
1437382_at	Acvr2a	activin receptor IIA	-1.50888	0.000201311	-1.35353	0.0001425	-1.11195	0.00482595	-1.57268	0.055784
1447478_at	---	---	-1.5085	0.00102123	-1.4014	0.00205982	-1.00721	0.213572	-1.38388	0.144901
1437355_at	Zcchc5	zinc finger, CCHC domain containing 5	-1.5084	0.00206333	-2.59406	0.0115297	-1.91763	1.59658e-06	-1.11337	0.352122
1454768_at	Kcnf1	potassium voltage-gated channel, subfamily F, member 1	-1.50534	0.00237663	1.29814	0.151066	-1.53447	0.000889923	-1.24968	0.386972
1439341_at	Greb1l	growth regulation by estrogen in breast cancer-like	-1.5013	0.00172212	-1.21918	0.00107533	-1.01083	0.0621139	-1.7839	0.0164788
1440484_at	Unc5d	unc-5 homolog D (C. elegans)	1.49654	0.000576749	1.60415	0.0013869	2.50402	0.00187953	1.1011	0.413919
1427343_at	Rasd2	RASD family, member 2	-1.49237	8.6227e-05	1.96347	0.100287	1.91691	0.00134346	1.01416	0.716226
1418072_at	Hist1h2bc	histone cluster 1, H2bc	1.49057	1.94634e-07	1.04223	0.625232	1.14361	0.206755	1.71894	0.00853687
1460627_at	Thsd7b	thrombospondin, type I, domain containing 7B	1.48918	0.000677954	-1.33225	0.00737951	1.18989	0.68248	1.19819	0.0170437
1425850_a_at	Nek6	NIMA (never in mitosis gene a)-related expressed kinase 6	1.48821	0.00104314	-1.26547	7.70078e-05	1.2442	0.827436	1.46633	0.246404
1439015_at	Gfra1	glial cell line derived neurotrophic factor family receptor alpha 1	1.48622	3.21612e-05	-1.27403	0.000114598	-1.08792	0.00400278	1.00979	0.973235
1450876_at	Cfh	complement component factor h	1.48422	0.00506052	-1.00575	0.40225	1.77458	0.00972652	1.34687	0.00813092
1435415_x_at	Marcksl1	MARCKS-like 1	-1.48398	0.00417346	-1.6668	0.000279585	-1.19915	0.00088738	-1.17286	0.0641334
1442603_at	---	---	-1.48343	5.02127e-07	-1.26573	0.000276521	1.14602	0.649177	-1.18054	0.430406
1447669_s_at	Gng4	guanine nucleotide binding protein (G protein), gamma 4	-1.48123	0.00979026	1.11306	0.989944	-2.50816	0.00133074	-1.53715	0.167211
1457802_at	B930012P20Rik	RIKEN cDNA B930012P20 gene	-1.47194	0.000219904	1.16165	0.786252	1.13725	0.585489	-1.36855	0.00954628
1429982_at	Rimklb	ribosomal modification protein rimK-like family member B	-1.47111	0.000667936	-1.3633	5.46768e-05	-1.0389	0.00249742	-1.25231	0.265926
1416687_at	Plod2	procollagen lysine, 2-oxoglutarate 5-dioxygenase 2	1.47065	0.000205331	-1.28484	0.00972793	1.32131	0.364503	-1.14385	0.592133
1420667_at	Doc2b	double C2, beta	-1.46984	0.000387916	-1.41423	0.000403826	1.45363	0.258215	-1.40545	0.15714
1459358_at	---	---	-1.46752	0.000148223	-1.30755	0.00130065	1.25253	0.989899	-1.06075	0.769162
1425214_at	P2ry6	pyrimidinergic receptor P2Y, G-protein coupled, 6	1.46193	0.000163982	-1.03186	0.367103	1.60396	0.00322172	1.11088	0.259008
1423978_at	Sbk1	SH3-binding kinase 1	-1.45958	0.00952548	1.61889	0.00145725	1.14398	0.283102	-1.20505	0.138299
1422520_at	Nefm	neurofilament, medium polypeptide	1.45604	0.000209221	1.09296	0.852304	1.21684	0.693061	1.46542	0.0037403
1422444_at	Itga6	integrin alpha 6	1.45383	7.20365e-05	1.12684	0.873059	1.7312	0.000482556	1.50389	0.12741
1449158_at	Kcnk2	potassium channel, subfamily K, member 2	-1.45346	0.000194256	-1.20491	0.00144302	1.23481	0.741572	-1.60293	0.0766291
1433907_at	Pknox2	Pbx/knotted 1 homeobox 2	-1.4526	6.1053e-06	1.28435	0.0207436	1.15421	0.184399	-1.57492	0.00244194
1437371_at	Fam160a1	family with sequence similarity 160, member A1	-1.44943	0.000858105	-3.24103	3.78985e-05	1.02576	0.0113381	-1.23167	0.497571
1460206_at	Grasp	GRP1 (general receptor for phosphoinositides 1)-associated scaffold protein	1.44843	0.0013937	1.26084	0.228145	1.40926	0.181038	2.03209	0.0032768
1459717_at	Gm16532	predicted gene, 16532	-1.44748	0.00389768	1.10428	0.931829	1.71683	0.000595154	-1.37311	0.102383
1438169_a_at	Frmd4b	FERM domain containing 4B	-1.44405	0.00955745	-1.45551	0.00329676	-1.17606	0.0188467	-1.06218	0.643657
1435957_at	B830032F12	hypothetical protein B830032F12	-1.44243	0.00012449	1.03204	0.634592	2.1312	3.24005e-06	-1.36763	0.0465507
1453002_at	Sox11	SRY-box containing gene 11	1.44106	0.00153547	-1.36903	2.93653e-06	1.33845	0.388173	2.03963	0.000385597
1445549_at	---	---	-1.44052	0.00129031	-1.24319	0.00109553	1.37348	0.112114	-1.08905	0.554271
1431043_at	Kbtbd5	kelch repeat and BTB (POZ) domain containing 5	1.4397	0.00471714	-1.40306	0.00666876	1.60095	0.112106	1.12814	0.634824
1423153_x_at	Cfh	complement component factor h	1.43869	0.00391803	-1.08032	0.108115	1.85632	0.0095928	1.37945	0.0742962
1452646_at	Trp53inp2	transformation related protein 53 inducible nuclear protein 2	1.43454	1.26924e-05	1.12519	0.889342	1.28353	0.753102	1.61837	0.00172548
1452035_at	Col4a1	collagen, type IV, alpha 1	1.43411	0.00471981	1.17521	0.326481	1.67397	0.00110322	1.51504	0.0797628
1437132_x_at	Nedd9	neural precursor cell expressed, developmentally down-regulated gene 9	1.43392	0.00325604	1.09069	0.884032	1.29033	0.769528	1.71894	0.00358064
1432184_a_at	Inf2	inverted formin, FH2 and WH2 domain containing	1.42854	0.00740321	1.09463	0.86042	2.04665	0.00387975	1.305	0.0788273
1416630_at	Id3	inhibitor of DNA binding 3	1.42694	0.00823708	1.12387	0.900153	1.35413	0.360991	1.66296	0.00564817
1436275_at	Kcnip2	Kv channel-interacting protein 2	-1.42646	9.63266e-06	1.13967	0.782302	1.8092	2.43489e-05	-1.34914	0.150796
1423596_at	Nek6	NIMA (never in mitosis gene a)-related expressed kinase 6	1.42644	0.000917375	-1.25987	0.000156857	1.2881	0.684096	1.2829	0.319929
1433517_at	Myeov2	myeloma overexpressed 2	1.42391	0.00867531	1.05252	0.669941	1.69041	0.00380592	1.20219	0.266471
1433615_at	Tmem117	transmembrane protein 117	1.42293	0.000129678	-1.39661	0.000604639	1.28641	0.800066	1.48688	0.275531
1452784_at	Itgav	integrin alpha V	1.41667	2.01089e-05	1.09731	0.918818	1.3594	0.159225	1.32315	0.0038095
1426348_at	Col4a1	collagen, type IV, alpha 1	1.41314	0.00259335	1.21611	0.489855	1.64437	0.00563025	2.14137	0.0224318
1440773_at	BC088983	cDNA sequence BC088983	-1.413	0.00592937	-1.33183	0.00579102	1.05813	0.458673	-1.07516	0.398313
1418204_s_at	Aif1	allograft inflammatory factor 1	1.40902	0.000484535	-1.06115	0.34469	1.61253	0.00736542	1.27059	0.363331
1434984_at	Plk5	polo-like kinase 5 (Drosophila)	-1.40888	0.00245127	2.89491	1.50795e-10	2.4082	0.00669823	-1.00131	0.770725
1416528_at	Sh3bgrl3	SH3 domain binding glutamic acid-rich protein-like 3	1.40877	5.66637e-08	1.03735	0.559427	1.64501	0.00119599	1.3511	0.0333642
1450792_at	Tyrobp	TYRO protein tyrosine kinase binding protein	1.40776	0.000943821	1.09012	0.833322	1.61465	0.000198539	1.75394	0.0227629
1424007_at	Gdf10	growth differentiation factor 10	-1.40648	0.00139418	-1.29674	0.00248516	1.16566	0.442544	-1.37568	0.0537751
1441693_at	Adamts3	a disintegrin-like and metallopeptidase (reprolysin type) with thrombospondin type 1 motif, 3	-1.40493	0.000891842	-1.25627	0.000103192	1.01135	0.00672046	1.05202	0.698821
1425416_s_at	Psrc1	proline/serine-rich coiled-coil 1	-1.40339	2.51008e-05	1.53359	0.00753924	1.47567	0.12473	-1.23815	0.422849
1438428_at	LOC100504883	hypothetical protein LOC100504883	-1.40285	0.00500089	-1.63463	1.95924e-05	1.11037	0.236673	-1.40818	0.0702558
1444422_at	Pcdh19	protocadherin 19	-1.39995	8.47521e-07	-1.20111	0.000706314	1.07761	0.0462528	-1.11635	0.594113
1452123_s_at	Frmd4b	FERM domain containing 4B	-1.39608	0.0061934	-1.29455	4.62445e-06	-1.0733	0.0121202	-1.15562	0.283124
1460353_at	Tmem48	transmembrane protein 48	1.39359	0.000961783	-1.21729	0.000302385	1.21566	0.360969	1.67329	0.0714064
1429051_s_at	Sox11	SRY-box containing gene 11	1.39186	0.00885263	-1.28262	0.0026227	1.27231	0.767118	2.05683	0.00230588
1443468_at	---	---	-1.38639	1.50333e-06	-1.75189	0.000240973	-1.07945	0.183466	-1.52549	0.0364598
1435310_at	Syn3	synapsin III	1.38313	0.00139971	1.50045	0.00359324	1.8847	0.00263469	1.30436	0.337263
1437292_at	Clvs2	clavesin 2	-1.37892	0.00013144	-1.51232	1.12452e-05	1.21842	0.753447	-1.43631	0.258562
1423305_at	Extl1	exostoses (multiple)-like 1	-1.37818	0.0023735	1.08999	0.847172	1.49531	0.00655974	-1.31739	0.140606
1427528_a_at	Epha7	Eph receptor A7	1.37585	0.00288227	-1.34513	0.00610772	1.38488	0.432055	1.4641	0.198274
1452050_at	Camk1d	calcium/calmodulin-dependent protein kinase ID	-1.37425	0.00460321	1.0654	0.700861	1.74847	0.0010064	-1.13362	0.341898
1436361_at	Vgll2	vestigial like 2 homolog (Drosophila)	1.37381	0.000163387	1.6554	0.0999646	1.10265	0.153943	1.6613	0.00909768
1451534_at	Scgn	secretagogin, EF-hand calcium binding protein	-1.37113	3.09049e-05	-1.34891	0.000377102	1.27627	0.789825	-1.1064	0.361148
1457155_at	Aldh2	aldehyde dehydrogenase 2, mitochondrial	-1.37043	0.0014994	-1.22401	0.0010663	1.09143	0.191594	-1.20602	0.373264
1431923_at	Aifm3	apoptosis-inducing factor, mitochondrion-associated 3	-1.36868	0.000281402	1.24493	0.391132	1.21775	0.847708	-1.47209	0.00902376
1434203_at	Fam107a	family with sequence similarity 107, member A	1.36758	0.000450418	1.20869	0.435436	1.45768	0.0061674	1.17843	0.205249
1448617_at	Cd53	CD53 antigen	1.36645	0.00529429	-1.17786	0.0897373	1.55712	0.00437604	1.8185	0.0199855
1436630_at	---	---	-1.36568	0.00015326	-1.04203	0.0725957	1.35631	0.136461	-1.55948	0.00328181
1428225_s_at	Hnrpdl	heterogeneous nuclear ribonucleoprotein D-like	-1.36527	0.00843269	-1.12377	0.162683	1.34879	0.350671	-1.20863	0.00472076
1445691_at	Chn1	chimerin (chimaerin) 1	-1.36331	0.00012668	1.19964	0.396895	1.4111	0.1967	-1.31822	0.00268798
1452106_at	Npnt	nephronectin	1.35886	0.00320438	-4.31177	1.66301e-15	-2.06845	0.000367171	1.40545	0.15385
1432273_a_at	Darc	Duffy blood group, chemokine receptor	1.35616	2.09665e-05	-1.02367	0.0454275	1.29049	0.483163	1.37527	0.00625182
1446208_at	---	---	-1.35549	0.00272843	-1.64277	0.00135867	1.22348	0.826646	1.00338	0.831647
1423585_at	Igfbp7	insulin-like growth factor binding protein 7	1.35383	0.00282012	1.15142	0.826691	1.47781	0.00427642	1.00045	0.91154
1430057_s_at	Lrrc57	leucine rich repeat containing 57	-1.35324	8.77262e-06	1.06425	0.669771	1.62764	0.00144249	-1.20738	0.119625
1433716_x_at	Gfra2	glial cell line derived neurotrophic factor family receptor alpha 2	-1.34983	0.000599863	-1.52572	0.000214146	-1.1455	0.0486427	-1.06911	0.826589
1458079_at	Usp40	ubiquitin specific peptidase 40	-1.34885	0.00291131	-1.21333	0.00648407	1.01126	0.0391269	-2.06328	0.0456831
1435705_at	Zscan18	zinc finger and SCAN domain containing 18	-1.34726	0.000401462	-1.33139	7.4792e-07	1.44892	0.0715422	-1.20424	0.173434
1451547_at	Iyd	iodotyrosine deiodinase	-1.34717	0.00259572	-1.48865	3.52093e-05	1.73853	0.0211515	-1.04981	0.506687
1419499_at	Gpam	glycerol-3-phosphate acyltransferase, mitochondrial	1.34565	0.000394681	1.07902	0.748042	1.42234	0.132559	1.33087	0.00217635
1439754_at	Sox12	SRY-box containing gene 12	-1.34412	0.000309779	-1.42041	0.000542378	1.12749	0.165815	-1.47867	0.291799
1455411_at	---	---	-1.33935	0.00580682	-1.22348	0.00169034	1.25562	0.953191	-1.64149	0.0680966
1416379_at	Panx1	pannexin 1	1.33613	0.00121388	1.18256	0.630525	1.42762	0.255388	1.53785	0.00922305
1428113_at	Tmtc4	transmembrane and tetratricopeptide repeat containing 4	-1.33594	0.000301568	-1.35554	7.8392e-05	1.00084	0.00772185	-1.08816	0.0471499
1440014_at	---	---	-1.33396	0.00164226	1.34131	0.408107	1.09897	0.230727	-1.48704	0.00368969
1440849_at	Rasgrf2	RAS protein-specific guanine nucleotide-releasing factor 2	-1.33317	0.000653293	-1.45642	4.40899e-10	-1.29979	0.00027089	-1.34092	0.116329
1452142_at	Slc6a1	solute carrier family 6 (neurotransmitter transporter, GABA), member 1	-1.3324	0.00680339	-1.02367	0.172993	1.1787	0.146618	-1.38036	0.00121322
1439854_at	Hrk	harakiri, BCL2 interacting protein (contains only BH3 domain)	-1.33158	1.08486e-05	-1.86355	4.86925e-09	1.0089	0.000880252	-1.31741	0.102455
1456974_at	Onecut1	one cut domain, family member 1	-1.32763	0.000900418	-2.35142	5.16622e-05	1.20173	0.698679	1.00305	0.545084
1448978_at	Ngef	neuronal guanine nucleotide exchange factor	-1.3258	0.00216626	1.88761	0.000155328	1.29633	0.669593	-1.27326	0.242691
1437746_at	Lrrtm1	leucine rich repeat transmembrane neuronal 1	-1.32515	0.00239747	-1.53859	8.71602e-07	1.24856	0.98917	-1.41379	0.171131
1437277_x_at	Tgm2	transglutaminase 2, C polypeptide	1.323	0.00233721	1.03906	0.698561	1.83664	0.00594255	1.34675	0.179083
1440695_at	---	---	-1.31525	0.0023807	-1.18324	0.0210119	1.41797	0.00698844	-1.31793	0.439001
1426733_at	Itpk1	inositol 1,3,4-triphosphate 5/6 kinase	1.31442	0.00347683	1.19819	0.124772	1.46578	0.00171549	1.12939	0.252772
1416430_at	Cat	catalase	1.31251	0.00315715	-1.14104	0.0389759	1.54634	0.0496867	1.20797	0.0090531
1455900_x_at	Tgm2	transglutaminase 2, C polypeptide	1.31248	0.00857642	-1.02319	0.306142	1.9972	0.0010355	1.3401	0.0494447
1449490_at	Mbd4	methyl-CpG binding domain protein 4	-1.31239	0.00583377	-1.3004	0.00873019	1.05498	0.014207	-1.03167	0.393894
1417179_at	Tspan5	tetraspanin 5	1.3123	0.00614353	1.06355	0.676184	1.3496	0.00303349	1.29986	0.075506
1423427_at	Adcyap1	adenylate cyclase activating polypeptide 1	1.31147	0.00421985	1.5833	0.00466293	1.10541	0.0605615	-1.36146	0.275177
1419073_at	Tmeff2	transmembrane protein with EGF-like and two follistatin-like domains 2	1.31102	5.31964e-06	-1.01176	0.31695	1.35221	0.0809329	1.35619	0.00984321
1448738_at	Calb1	calbindin 1	-1.31096	0.00178318	-1.6619	4.12268e-09	-1.95339	0.000473794	-2.23064	0.0557499
1433792_at	Nrip2	nuclear receptor interacting protein 2	1.31027	0.00832953	-1.32649	0.000129393	1.35256	0.582376	1.16844	0.356794
1418271_at	Bhlhe22	basic helix-loop-helix family, member e22	-1.30973	0.00248815	-1.35948	0.000294379	-1.05866	0.0600709	-1.55378	0.0813799
1446282_at	LOC626082	hypothetical protein LOC626082	-1.30963	0.00713132	-1.26236	0.0068082	1.1329	0.241216	1.02776	0.896232
1434107_at	Spata2	spermatogenesis associated 2	-1.30906	1.56328e-05	-1.24535	7.02049e-05	1.14134	0.199605	-1.10817	0.177305
1433793_s_at	Nrip2	nuclear receptor interacting protein 2	1.30448	0.000816841	-1.37129	0.000620813	1.26893	0.903086	1.18433	0.195308
1455620_at	Hs3st4	heparan sulfate (glucosamine) 3-O-sulfotransferase 4	-1.30319	0.00254079	-1.04854	0.0702995	1.52095	0.00551427	-1.12285	0.0568772
1422825_at	Cartpt	CART prepropeptide	-1.29967	0.00240749	-1.45716	0.000437229	-1.26325	0.0173903	-1.00853	0.749103
1416403_at	Abcb10	ATP-binding cassette, sub-family B (MDR/TAP), member 10	1.29927	0.00978651	-1.25519	0.00392353	1.12793	0.13657	-1.40162	0.339676
1450143_at	Rasgrp1	RAS guanyl releasing protein 1	1.29847	0.00391412	1.14357	0.758745	1.55791	0.00199714	1.21951	0.0837349
1444835_at	BC030499	cDNA sequence BC030499	-1.29515	0.00219787	2.36347	0.00137515	2.3455	0.0126487	-1.10946	0.504538
1420537_at	Kctd4	potassium channel tetramerisation domain containing 4	-1.29444	0.00112168	-1.1307	0.045077	1.73509	0.00362863	-1.23791	0.255483
1421419_at	Kcnk4	potassium channel, subfamily K, member 4	-1.29437	6.3849e-05	1.78826	0.00791395	1.37121	0.283018	-1.00581	0.347326
1421818_at	Bcl6	B-cell leukemia/lymphoma 6	-1.28985	0.000775034	-1.27419	0.00307868	1.03148	0.095148	-1.32293	0.126837
1441963_at	Prosapip1	ProSAPiP1 protein	-1.28941	0.0081443	1.15258	0.714693	1.82425	0.00393277	-1.2655	0.0415985
1435606_at	Gal3st4 /// Gpc2	galactose-3-O-sulfotransferase 4 /// glypican 2 (cerebroglycan)	1.28931	0.00114993	1.00002	0.227962	1.58565	0.00109898	1.44256	0.372786
1428809_at	1810010H24Rik	RIKEN cDNA 1810010H24 gene	-1.28783	0.00960064	3.41035	6.81865e-09	1.74321	0.0713364	-1.57995	0.368804
1415935_at	Smoc2	SPARC related modular calcium binding 2	1.28717	0.00671229	-1.86281	3.15491e-10	1.22526	0.875225	1.3221	0.269191
1429123_at	Rab27a	RAB27A, member RAS oncogene family	-1.28594	0.00045371	-1.4262	4.2701e-05	1.00246	0.155172	-1.60221	0.0909931
1455463_at	Phyhip	phytanoyl-CoA hydroxylase interacting protein	-1.28556	0.00510623	1.13382	0.887407	1.63987	0.00757557	-1.35979	0.210547
1459150_at	---	---	-1.28507	0.00731983	-1.10514	0.427426	1.38713	0.747814	-1.44401	0.00728878
1416192_at	Napa	N-ethylmaleimide sensitive fusion protein attachment protein alpha	1.28251	0.0015608	-1.07565	0.163277	1.79184	0.000611592	1.26024	0.208422
1449070_x_at	Apcdd1	adenomatosis polyposis coli down-regulated 1	1.28109	0.00551142	-1.31674	2.96674e-05	1.26871	0.743508	1.37385	0.027024
1454675_at	Thra	thyroid hormone receptor alpha	-1.28085	0.000820717	1.02946	0.192066	1.26746	0.682086	-1.21461	0.00433787
1437458_x_at	Clu	clusterin	1.28046	0.00474397	-1.00303	0.386632	1.29197	0.244636	1.26455	0.000170978
1447364_x_at	Myo1b	myosin IB	-1.27769	0.000852442	1.79195	0.00573035	1.34349	0.66932	-1.1552	0.693667
1437574_at	Adamts18	a disintegrin-like and metallopeptidase (reprolysin type) with thrombospondin type 1 motif, 18	1.27714	0.000485049	-1.26733	0.325518	1.42234	0.00283507	1.00508	0.399214
1452278_a_at	Hace1	HECT domain and ankyrin repeat containing, E3 ubiquitin protein ligase 1	-1.27527	0.00217711	-1.21623	0.00360951	1.15463	0.359191	-1.44282	0.0824944
1418901_at	Cebpb	CCAAT/enhancer binding protein (C/EBP), beta	1.27423	0.00741251	1.22806	0.462658	2.18148	0.000117332	1.21876	0.307179
1418754_at	Adcy8	adenylate cyclase 8	-1.27412	0.00690079	1.58418	0.00734999	-1.00836	0.0539304	-1.38941	0.17547
1433933_s_at	Slco2b1	solute carrier organic anion transporter family, member 2b1	1.27383	0.00504362	1.10411	0.928096	1.65971	0.00603099	1.31318	0.182083
1439545_at	---	---	-1.27152	0.00311616	1.52218	0.00994008	1.40266	0.402086	-1.02887	0.342188
1418982_at	Cebpa	CCAAT/enhancer binding protein (C/EBP), alpha	1.26935	0.00370297	1.19381	0.454648	1.61111	0.00775866	1.21783	0.0348755
1451567_a_at	Ifi203 /// LOC100044071	interferon activated gene 203 /// interferon-activable protein 203-like	-1.26842	0.00447788	1.31787	0.3328	2.37777	0.00124729	1.07648	0.0939027
1438889_at	Pcdh11x	protocadherin 11 X-linked	-1.26805	0.00262195	-1.02298	0.212073	-1.30265	0.00423332	-1.14042	0.167261
1436169_at	---	---	1.26788	0.00138212	-1.10556	0.0182551	1.52331	0.00133498	1.23657	0.130803
1437442_at	Pcdh7	Protocadherin 7	1.26435	0.00188922	1.19639	0.492776	1.68299	0.00681001	1.21852	0.171412
1440005_at	Onecut2	one cut domain, family member 2	-1.2637	0.00556123	-1.24484	0.00531364	1.11584	0.189795	-1.07159	0.47437
1420760_s_at	Ndrg1	N-myc downstream regulated gene 1	-1.2609	0.000460655	-1.02672	0.126127	1.07483	0.273817	-1.45114	0.00256982
1418382_at	Apcdd1	adenomatosis polyposis coli down-regulated 1	1.26073	0.00791678	-1.26413	0.000118746	1.26206	0.846443	1.21501	0.0236786
1420872_at	Gucy1b3	guanylate cyclase 1, soluble, beta 3	-1.25861	0.000388036	1.04438	0.377818	1.10122	0.02166	-1.21538	0.00895006
1432103_a_at	Sh3gl3	SH3-domain GRB2-like 3	-1.25575	0.000727217	1.01273	0.328043	1.13971	0.0273179	-1.25771	0.00381357
1418326_at	Slc7a5	solute carrier family 7 (cationic amino acid transporter, y+ system), member 5	1.25557	0.00129612	-1.03497	0.0806915	1.48118	0.0329347	1.20719	0.00297487
1418340_at	Fcer1g	Fc receptor, IgE, high affinity I, gamma polypeptide	1.25496	0.00210422	-1.04829	0.173996	1.4889	0.00466124	1.28845	0.453967
1418110_a_at	Inpp5d	inositol polyphosphate-5-phosphatase D	1.25495	0.002255	1.68386	1.45495e-07	1.38649	0.186353	1.03883	0.519675
1417466_at	Rgs5	regulator of G-protein signaling 5	1.25332	0.00266546	1.0134	0.205976	1.10012	0.0483545	1.50428	5.41211e-05
1416795_at	Cryl1	crystallin, lambda 1	-1.25136	0.00109648	-1.25636	0.0071318	1.27576	0.743761	-1.36435	0.159452
1444169_at	3110052M02Rik	RIKEN cDNA 3110052M02 gene	-1.24932	0.00634642	1.62852	0.0011159	1.09368	0.322922	-1.359	0.0310892
1416538_at	Siae	sialic acid acetylesterase	1.24795	0.000948972	1.14442	0.723922	1.80388	0.00768397	1.2567	0.316946
1419873_s_at	Csf1r	colony stimulating factor 1 receptor	1.24711	0.0042543	-1.00172	0.274824	1.525	0.00663736	1.3832	0.11717
1422605_at	Ppp1r1a	protein phosphatase 1, regulatory (inhibitor) subunit 1A	1.24657	0.000392019	1.21484	0.236507	1.71026	0.00978301	1.26203	0.0937935
1448260_at	Uchl1	ubiquitin carboxy-terminal hydrolase L1	1.24413	0.00170618	1.05595	0.526346	1.36572	0.14288	1.33187	0.00877838
1418671_at	Capn5	calpain 5	-1.24314	0.000862184	-1.23521	0.00344339	1.22823	0.756347	-1.04152	0.825939
1444656_at	BC030499	cDNA sequence BC030499	-1.24054	0.00523041	1.51747	0.0770201	1.75738	0.00496526	-1.62932	0.260337
1427610_at	Dsp	desmoplakin	-1.23881	0.00805983	-8.98709	3.06335e-08	-1.53902	0.00498724	-1.17183	0.445715
1435500_at	Rab26	RAB26, member RAS oncogene family	-1.23768	0.000694643	-1.15193	0.00415133	1.416	0.00323927	-1.02208	0.689931
1435776_at	2310009B15Rik	RIKEN cDNA 2310009B15 gene	-1.23748	0.00846987	-1.22776	0.00133375	1.35592	0.0859396	-1.15749	0.243112
1428397_at	B3galt5	UDP-Gal:betaGlcNAc beta 1,3-galactosyltransferase, polypeptide 5	-1.23478	0.00983248	-1.24565	1.77004e-06	1.16491	0.374007	-1.45413	0.220022
1455491_at	Hnrnph3	heterogeneous nuclear ribonucleoprotein H3	-1.23439	0.00610037	1.00327	0.357925	1.17353	0.0618554	-1.27026	0.00890788
1459019_at	Sprn	shadow of prion protein	1.23435	0.00615914	1.12513	0.913567	1.37043	0.00482512	1.25172	0.127123
1427068_x_at	4933439F18Rik	RIKEN cDNA 4933439F18 gene	-1.2322	0.00171473	-1.35559	0.000531729	1.34219	0.521741	-1.37512	0.170222
1426606_at	Crtac1	cartilage acidic protein 1	1.23159	0.0060298	1.20224	0.456875	1.49339	0.00781622	1.01635	0.78221
1418161_at	Jph3	junctophilin 3	-1.22852	0.000539052	1.1003	0.932376	1.43458	0.00334619	-1.14328	0.276502
1417877_at	Eepd1	endonuclease/exonuclease/phosphatase family domain containing 1	-1.22835	0.000951021	-1.22457	0.00166754	1.12316	0.426604	-1.06629	0.649898
1416402_at	Abcb10	ATP-binding cassette, sub-family B (MDR/TAP), member 10	1.22706	0.00880127	-1.30341	2.92131e-05	1.14582	0.144223	1.12525	0.18608
1426712_at	Slc6a15	solute carrier family 6 (neurotransmitter transporter), member 15	-1.22145	0.00723935	-1.26437	1.73783e-07	1.0497	0.0694371	-1.1866	0.0553679
1428937_at	Atp2b1	ATPase, Ca++ transporting, plasma membrane 1	-1.22138	0.00450631	-1.00239	0.355404	1.46023	0.00346383	-1.02755	0.651077
1438995_at	---	---	-1.21797	0.00398861	-1.23258	0.00957289	1.18314	0.628753	-1.08987	0.238415
1418954_at	Camkk1	calcium/calmodulin-dependent protein kinase kinase 1, alpha	-1.21471	0.00158198	1.07715	0.712283	1.66766	0.0025271	-1.18846	0.259479
1435403_at	1700007L15Rik /// LOC100502742	RIKEN cDNA 1700007L15 gene /// hypothetical LOC100502742	1.20922	0.00537354	-1.35391	0.00770245	1.19162	0.613833	1.0208	0.358106
1427450_x_at	Myo1b	myosin IB	-1.20899	0.00396259	1.68409	0.00170765	1.14434	0.423213	-1.04016	0.678356
1435227_at	Bcl11b	B-cell leukemia/lymphoma 11B	-1.2089	8.40967e-05	-1.4294	0.004786	1.21196	0.723159	-1.13492	0.248676
1455082_at	Cblb	Casitas B-lineage lymphoma b	-1.20784	0.00302213	-1.53729	1.11406e-06	1.16505	0.19837	-1.44906	0.0817986
1450339_a_at	Bcl11b	B-cell leukemia/lymphoma 11B	-1.20277	0.00570719	-1.393	0.00175845	1.23131	0.873393	-1.21795	0.40126
1429105_at	Dlgap1	discs, large (Drosophila) homolog-associated protein 1	-1.20247	2.22525e-05	1.00072	0.271965	1.28769	0.728156	-1.25739	0.00171827
