# Supplementary material for: Synaptosomal-associated protein 25 mutation induces immaturity of the dentate granule cells of adult mice
Source: Mol Brain. 2013 Mar 12;6:12. doi: 10.1186/1756-6606-6-12 (PMC3605216; doi:10.1186/1756-6606-6-12)
Supplement: Additional file 3 — Comprehensive behavioral test battery of SNAP-25 KI mice. [file 1756-6606-6-12-S3.xls]

## Sheet: behavioral tests
Additional file 3. Comprehensive behavioral test battery of SNAP-25 KI mice
Group		Test	Age (W)*	Days**	Results
1st	1	Neurological screen	33-35	1-2	Supplementary Figure S4
	2	Light/dark transition	34-36	9	Supplementary Figure S5
	3	Open field	35-36	14-15	Supplementary Figure S6
	4	Elevated plus maze	35-37	16	Data not shown
	5	Hot plate	35-37	19	Supplementary Figure S4C
	6	Social interaction	36-37	20	Supplementary Figure S7
	7	Rotarod	36-38	21-22	Supplementary Figure S4F
	8	Prepulse inhibition	36-38	26	Supplementary Figure S8
	9	Porsolt forced swim	39-41	47-48	Supplementary Figure S9
	10	Y-maze	43-44	70	Data not shown
2nd	11	T-maze	18-24	1-7	Figure 3G
3rd	12	T-maze (Valproate treatment)	5-7	1-3	Figure 5F
4th	13	T-maze(left-right discrimination)	11-20	1-24	Supplementary Figure S10
	*Age (W): age of weeks of subjects at the beginning of each test
	**Days: Elapsed days of tests in each group from initial testing
