# Supplementary material for: Synaptosomal-associated protein 25 mutation induces immaturity of the dentate granule cells of adult mice
Source: Mol Brain. 2013 Mar 12;6:12. doi: 10.1186/1756-6606-6-12 (PMC3605216; doi:10.1186/1756-6606-6-12)
Supplement: Additional file 4 — Common changes in gene expression levels in the hippocampi of SNAP-25 KI mice and FLX-treated mice and the dentate gyrus of Shn-2 KO mice and αCaMKII HKO mice. [file 1756-6606-6-12-S4.xls]

## Sheet: adv_qry_agnst_gene-5.csv
Additional file 4. Common changes in gene expression levels in the hippocampi of SNAP-25 KI mice and FLX-treated mice and the dentate gyrus of Shn-2 KO mice and αCaMKII HKO mice,
and the convergent functional genomics gene list for schizophrenia
												*CFG: Convergent functional genomics
Gene Symbol	Entrez Gene ID	Gene Title	Significance	p-value (SNAP-25 KI, Hip)	Fold change (SNAP-25 KI, Hip)	p-value (FLX-treated, Hip)	Fold change (FLX-treated, Hip)	p-value (Shn-2 KO, DG)	Fold change (Shn-2 KO, DG)	p-value (αCaMKII HKO, DG)	Fold_change (αCaMKII HKO, DG)	CFG Score* (>3)
Calb1	12307	calbindin 1	5 out of 5	0.0018	-1.31	0.0355	-1.97	0.001	-5.36035	0.0003	-5.55787	3.5
Zbtb16	235320	zinc finger and BTB domain containing 16	5 out of 5	0.0063	-1.48	0.0103	-1.39	0.0188	-2.06023	0.0069	-1.65038	3.5
Adcy1	432530	adenylate cyclase 1	5 out of 5	0.0055	-1.39	0.0432	-1.33	6.5e-06	-1.93766	0.0424	1.33492	3
Tagln3	56370	transgelin 3	5 out of 5	0.0005	1.28	0.0078	1.21	0.004	1.56517	0.0004	1.42008	3
Kalrn	545156	kalirin, RhoGEF kinase	5 out of 5	0.0013	-1.34	0.0295	-1.21	0.0467	-1.20585	0.0028	-1.4163	4
Capn3	12335	calpain 3	4 out of 5	0.0015	-2.56	0.0478	-1.93	3.9e-08	-8.22258	0.0001	-8.96889
Ntf3	18205	neurotrophin 3	4 out of 5	0.0002	-3.16	0.0167	-2.99	0.0149	-4.91059			3
Dsp	109620	desmoplakin	4 out of 5	0.0028	-2.11	0.0373	-2.9	0.006	-3.37193	0.0007	-90.1292
Bdnf	12064	brain derived neurotrophic factor	4 out of 5	0.0019	3.35	0.0285	3.66			0.0001	2.25633	4
Grp	225642	gastrin releasing peptide	4 out of 5	0.0005	2.12	0.027	1.61	0.0009	3.55715	0.0005	4.94605
Acvr1c	269275	activin A receptor, type IC	4 out of 5	1e-06	3.54	0.0081	2.5	8e-10	5.30203	0.0017	2.03846
Acvr1c	269275	activin A receptor, type IC	4 out of 5	1.7e-08	2.7	0.0392	2.63	1.3e-09	4.73072	0.0008	2.05685
Orc4l	26428	origin recognition complex, subunit 4-like (S. cerevisiae)	4 out of 5	0.0002	-2.68	0.0414	-1.62	7.7e-05	-2.62367	0.0005	-2.64432
Ahcyl2	74340	S-adenosylhomocysteine hydrolase-like 2	4 out of 5	1.6e-05	-2.32	0.008	-1.5	0.0011	-2.45401	0.0021	-2.70097
Fat4	329628	FAT tumor suppressor homolog 4 (Drosophila)	4 out of 5	0.0001	-2.28	0.0062	-2.14	0.0014	-2.89259	0.0255	-1.84019
Tox3	244579	TOX high mobility group box family member 3	4 out of 5	0.0011	-1.7	0.0318	-1.45	0.0004	-3.48466	0.0002	-3.21253
Mm.293522	NA		4 out of 5	0.0013	-1.57	0.0455	-1.52	0.0004	-3.68852	8.8e-05	-2.66735
Gfap	14580	glial fibrillary acidic protein	4 out of 5	2.4e-06	5.79	0.0219	4.59	0.0126	2.7481	0.0042	1.38169
AK220484	381157	cDNA sequence AK220484	4 out of 5	0.0017	-1.5	0.0482	-1.42	6.5e-05	-3.4008	0.0011	-3.50869
Lcorl	209707	ligand dependent nuclear receptor corepressor-like	4 out of 5	0.0005	-1.68	0.0314	-1.59	0.0419	-1.81814	0.0072	-3.34044
Ier5	15939	immediate early response 5	4 out of 5	0.001	1.98	0.0181	1.96	0.0201	2.04018	4.3e-06	1.77776
Lpl	16956	lipoprotein lipase	4 out of 5	0.0003	-2.24			0.0012	1.58377	0.0008	2.17209	3.5
Pnck	93843	pregnancy upregulated non-ubiquitously expressed CaM kinase	4 out of 5	0.0009	-1.59	0.0255	-1.5	0.0081	-2.2301	0.0013	-2.28915
Rgs2	19735	regulator of G-protein signaling 2	4 out of 5	0.0168	2.4	0.035	1.96	0.02	2.90391	0.0422	1.20382
Fbln2	14115	fibulin 2	4 out of 5	0.0002	1.6	0.0229	1.26	0.0122	3.91071	0.0023	2.19532
Acvr2a	11480	activin receptor IIA	4 out of 5	0.0002	-1.51	0.0334	-1.4	6.5e-05	-2.23926	4.7e-05	-2.35234
Sox11	20666	SRY-box containing gene 11	4 out of 5	0.0008	1.73	0.0029	2.03	0.0005	1.74183	0.0018	-1.91715
Camkk2	207565	calcium/calmodulin-dependent protein kinase kinase 2, beta	4 out of 5	0.001	-1.98	0.0037	-1.64	0.0026	1.5686	0.0002	1.97322
Rlbp1l2	215890	retinaldehyde binding protein 1-like 2	4 out of 5	0.0001	-2.21	0.0464	-1.7	0.0229	-1.44866	0.0048	-1.95407
Camkk2	207565	calcium/calmodulin-dependent protein kinase kinase 2, beta	4 out of 5	2.1e-05	-1.85	0.0169	-1.56	0.0029	1.5375	0.0064	2.14478
Pmepa1	65112	prostate transmembrane protein, androgen induced 1	4 out of 5	0.0151	1.91	0.0102	1.52	0.0053	3.41947	0.0133	1.30522
Gsn	227753	gelsolin	4 out of 5	2.8e-05	1.91	0.041	1.36	0.0303	1.25341			4
9330120H11Rik	319890	RIKEN cDNA 9330120H11 gene	4 out of 5	1.7e-05	-1.64	0.0424	-1.27	1.5e-06	-1.926	0.0002	-2.35546
Arsj	271970	arylsulfatase J	4 out of 5	0.0005	1.9	0.0446	1.59	0.0148	2.046	0.0026	-1.47886
Itpr1	16438	inositol 1,4,5-triphosphate receptor 1	4 out of 5	1.1e-05	-1.71	0.0118	-1.31	0.0004	-1.94313	0.0002	-1.96947
Pip5k1b	18719	phosphatidylinositol-4-phosphate 5-kinase, type 1 beta	4 out of 5	0.0218	-1.36	0.0213	-1.48	0.0005	-2.6115	0.003	-2.19039
Map2k6	26399	mitogen-activated protein kinase kinase 6	4 out of 5	0.0025	-1.71	0.013	-1.43	0.0454	-1.96395	0.0002	-1.73
Pdgfc	54635	platelet-derived growth factor, C polypeptide	4 out of 5	5.5e-05	1.73	0.032	1.38	0.024	-1.74383	0.007	-1.90914
A230067G21Rik	241694	RIKEN cDNA A230067G21 gene	4 out of 5	0.0105	-1.45	0.0199	-1.79	0.0039	-1.80461	0.0061	-2.12916
D16Ertd472e	67102	DNA segment, Chr 16, ERATO Doi 472, expressed	4 out of 5	2.3e-05	-1.68	0.0021	-1.36	0.0413	-2.05053	0.0121	-1.72873
Rasgrp1	19419	RAS guanyl releasing protein 1	4 out of 5	0.0028	1.32	0.0246	1.26	0.0009	2.81167	5.7e-06	2.9699
Trpm3	226025	transient receptor potential cation channel, subfamily M, member 3	4 out of 5	0.0004	-1.43	0.0379	-1.31	0.0012	-2.12821	0.0034	-2.28745
Miat	330166	myocardial infarction associated transcript (non-protein coding)	4 out of 5	0.0024	-1.77	0.0013	-1.36	0.0139	-2.0343	0.0114	-1.54969
Fam129b	227737	family with sequence similarity 129, member B	4 out of 5	6.5e-05	1.65	0.0462	1.48	0.001	2.53115	0.0258	1.36376
Shb	230126	src homology 2 domain-containing transforming protein B	4 out of 5	0.0043	1.8	0.0253	1.36	0.0193	1.29066	0.0018	2.40949
6130401L20Rik	75740	RIKEN cDNA 6130401L20 gene	4 out of 5	0.0351	-1.24	0.0084	-1.54	8.3e-06	-4.53481	0.0179	-1.71488
Sidt1	320007	SID1 transmembrane family, member 1	4 out of 5	0.003	-1.27	0.0259	-1.3	0.0002	-2.02055	6.3e-05	-2.91316
Galnt13	271786	UDP-N-acetyl-alpha-D-galactosamine:polypeptide N-acetylgalactosaminyltransferase 13	4 out of 5	0.0029	-1.8	0.0029	-1.28	0.0263	-1.9891	0.0257	-1.47084
Snca	20617	synuclein, alpha	4 out of 5	0.0089	-1.54			0.0094	-1.54472	0.0111	-1.79683	3
Ltk	17005	leukocyte tyrosine kinase	4 out of 5	4.6e-07	-1.74	0.024	-1.45	0.0279	-1.388	0.0005	1.737
Camk4	12326	calcium/calmodulin-dependent protein kinase IV	4 out of 5	0.0005	-1.49	0.0482	-1.33	0.0155	-1.33149	0.0012	3.23215
Cd34	12490	CD34 antigen	4 out of 5	5.7e-05	-1.6	0.0311	-1.42	0.0032	1.65703	0.0171	1.59894
Rgs10	67865	regulator of G-protein signalling 10	4 out of 5	0.0013	1.35	0.0115	1.37	0.0021	1.58386	0.0001	2.29128
Rasgrf1	19417	RAS protein-specific guanine nucleotide-releasing factor 1	4 out of 5	9.2e-05	-1.34	0.0056	-1.35	0.0037	-1.97072	0.006	-1.79569
Scn3b	235281	sodium channel, voltage-gated, type III, beta	4 out of 5	0.0006	-1.6	0.0173	-1.4	0.0468	-1.30182	0.0035	-2.07797
Acvr1	11477	activin A receptor, type 1	4 out of 5	0.0002	1.52	0.043	1.56	0.0027	2.26047	0.0049	1.21093
Pnma2	239157	paraneoplastic antigen MA2	4 out of 5	0.0006	-1.34	0.0128	-1.34	0.0015	-1.55752	0.0001	-2.37154
Hist2h2be	319190	histone cluster 2, H2be	4 out of 5	0.0068	-1.82	0.023	-1.5	0.0315	-1.41368	0.0096	-1.43512
Mgat5b	268510	mannoside acetylglucosaminyltransferase 5, isoenzyme B	4 out of 5	0.0061	-1.26	0.034	-1.43	0.0234	-1.51812	0.0028	-2.32196
Meg3	17263	maternally expressed 3	4 out of 5	0.0023	-1.62	0.0344	-1.26	0.0032	1.53198	0.0114	1.73209
Dmd	13405	dystrophin, muscular dystrophy	4 out of 5	0.0165	-1.41	0.0411	-1.38	0.0191	1.5747	0.0003	1.76065
Tub	22141	tubby candidate gene	4 out of 5	1.8e-06	-1.49	0.0288	-1.45	0.0046	-1.44859	0.0015	-1.65563
Ddr1	12305	discoidin domain receptor family, member 1	4 out of 5	0.0009	1.41	0.0093	1.29	0.0053	1.23857			3
Sept6	56526	septin 6	4 out of 5	0.0044	-1.35	0.0326	-1.27	0.0009	1.41429	0.0026	2.49546
Adrbk2	320129	adrenergic receptor kinase, beta 2	4 out of 5	0.0004	-1.29	0.0277	-1.21			0.0029	1.63204	3
Sox11	20666	SRY-box containing gene 11	4 out of 5	0.0015	1.44	0.0146	1.74	0.0007	1.4942	0.0028	-1.52179
Gria4	14802	glutamate receptor, ionotropic, AMPA4 (alpha 4)	4 out of 5	0.0007	-1.81			0.0082	-1.31197	0.0257	-1.2136	4
Rps6ka5	73086	ribosomal protein S6 kinase, polypeptide 5	4 out of 5	0.0125	-1.51	0.0172	-1.45	0.0135	-1.25173	0.0055	-1.82483
Thsd7b	210417	thrombospondin, type I, domain containing 7B	4 out of 5	0.0007	1.49	0.0233	1.39	0.0095	1.3176	0.0025	-1.7313
H2-D1	14964	histocompatibility 2, D region locus 1	4 out of 5	6.3e-06	1.65	0.0439	1.47	0.0434	1.47411	0.0462	1.23898
Apcdd1	494504	adenomatosis polyposis coli down-regulated 1	4 out of 5	0.0055	1.28	0.0144	1.33	0.0077	-1.4424	0.0013	-2.0128
Mmd	67468	monocyte to macrophage differentiation-associated	4 out of 5	0.0036	1.3			0.0062	1.48016	0.0023	1.60115	3.5
Ache	11423	acetylcholinesterase	4 out of 5	0.0029	1.66	0.0439	1.26	0.0102	1.41911	0.0326	1.50114
Tnik	665113	TRAF2 and NCK interacting kinase	4 out of 5	0.0027	-1.25	0.0276	-1.21			0.0007	-1.38334	4
Zfp804a	241514	zinc finger protein 804A	4 out of 5	0.0148	1.35			0.0359	1.57502	0.003	1.40361	3
Kcnj10	16513	potassium inwardly-rectifying channel, subfamily J, member 10	4 out of 5	0.0009	1.55	0.0302	1.4	0.0078	1.50294	0.033	1.25323
Kif17	16559	kinesin family member 17	4 out of 5	1.7e-05	1.67	0.003	1.54	0.046	1.25907	0.0178	1.30154
Smc2	14211	Structural maintenance of chromosomes 2	4 out of 5	0.0218	-1.23	0.0112	-1.27	0.0103	-1.79756	0.0003	-1.55987
Stmn1	16765	stathmin 1	4 out of 5	0.0266	-1.35			0.0215	-1.47297	0.0492	-1.42583	3
Klc3	232943	kinesin light chain 3	4 out of 5	0.0016	1.56	0.0109	1.33	0.0072	1.32251	0.0307	1.42317
Ssbp2	66970	single-stranded DNA binding protein 2	4 out of 5	0.0048	-1.6	0.0468	-1.35	0.0003	-1.21461	0.0025	-1.46001
Arhgap26	71302	Rho GTPase activating protein 26	4 out of 5	0.0046	-1.46	0.0273	-1.22	4.2e-05	-1.65647	0.0198	-1.37167
Palm2	242481	paralemmin 2	4 out of 5	0.0377	-1.2	0.0425	-1.22	0.0007	-1.45008	0.0002	-2.06884
Grin3a	242443	glutamate receptor ionotropic, NMDA3A	4 out of 5	0.017	-1.3	0.0489	-1.43	0.032	-1.28075	0.0024	-1.69124
Fbxw8	231672	F-box and WD-40 domain protein 8	4 out of 5	0.0023	1.32	0.0125	1.42	0.0385	1.44947	0.0255	1.42094
Trp53inp2	68728	transformation related protein 53 inducible nuclear protein 2	4 out of 5	1.3e-05	1.43	0.0431	1.43	0.0458	1.39446	0.0022	1.30363
Kif22	110033	kinesin family member 22	4 out of 5	0.0043	1.35	0.0375	1.29	0.0004	1.26293	0.0002	1.72039
Cyb5r3	109754	cytochrome b5 reductase 3	4 out of 5	0.0028	1.57	0.0291	1.31	0.0228	1.21038	0.0067	1.34929
Cyth1	19157	cytohesin 1	4 out of 5	0.0032	-1.31	0.0178	-1.3	0.0006	-1.5682	0.0159	-1.22816
Nedd4l	83814	neural precursor cell expressed, developmentally down-regulated gene 4-like	4 out of 5	0.0034	-1.43	0.0288	-1.23	0.0148	-1.38867	0.0384	-1.33694
Tox	252838	thymocyte selection-associated high mobility group box	4 out of 5	9.4e-05	-1.29	0.0265	-1.25	0.0098	-1.51976	0.0119	-1.27871
Gm10397	100038401	predicted gene 10397	4 out of 5	0.0013	1.32	0.0015	1.27	0.0017	1.47136	0.0055	1.2312
Aqp11	66333	aquaporin 11	4 out of 5	0.0002	-1.37	0.0463	-1.25	0.032	-1.43785	0.0278	-1.21548
Arhgap20	244867	Rho GTPase activating protein 20	4 out of 5	0.0416	-1.23	0.0413	-1.34	5.3e-06	-1.41794	0.0466	1.26189
Zfp2	22678	zinc finger protein 2	4 out of 5	0.0026	-1.3	0.0223	-1.21	0.0098	-1.53851	0.0324	-1.21767
Fam184a	75906	family with sequence similarity 184, member A	4 out of 5	0.0033	-1.36	0.0401	-1.27	0.0073	-1.28356	0.0081	-1.27649
Cc2d2a	231214	coiled-coil and C2 domain containing 2A	4 out of 5	0.0113	-1.26	0.0084	-1.2	0.0183	-1.442	0.0018	-1.27164
Ddx26b	236790	DEAD/H (Asp-Glu-Ala-Asp/His) box polypeptide 26B	4 out of 5	0.0239	-1.28	0.0466	-1.25	0.0011	-1.24157	0.0062	-1.33067
Arntl	11865	aryl hydrocarbon receptor nuclear translocator-like	4 out of 5	0.0004	-1.29	0.0354	-1.23	0.0256	-1.21498	0.0016	1.24341
Cntln	338349	centlein, centrosomal protein	4 out of 5	0.0054	-1.21	0.0287	-1.22	0.0392	-1.24176	0.0109	-1.27969
Penk	18619	preproenkephalin	3 out of 5	1.4e-09	4.09	0.0013	8			0.0002	6.97719
Nptx2	53324	neuronal pentraxin 2	3 out of 5	0.0075	4.69	0.0033	4.14			1.6e-06	5.75112
Prlr	19116	prolactin receptor	3 out of 5	0.0002	3.6	0.0163	2.47	5.2e-06	7.83777
Tdo2	56720	tryptophan 2,3-dioxygenase	3 out of 5	0.0013	-3.21			3.6e-06	-13.6916	1.9e-07	-47.2277
Mndal	100040462	myeloid nuclear differentiation antigen like	3 out of 5	2.3e-06	-3.07			3.6e-07	5.62798	0.0078	5.62582
Calb1	12307	calbindin 1	3 out of 5			0.0409	-1.73	0.0003	-5.13378	0.0003	-7.66282
Prlr	19116	prolactin receptor	3 out of 5	0.0062	2.71	0.0361	2.44	3.7e-05	5.21904
Npy	109648	neuropeptide Y	3 out of 5	0.0001	5.42	0.0011	3.56					3
Ifi205	226695	interferon activated gene 205	3 out of 5	1.5e-06	-2.59			6.5e-07	6.27744	0.0158	4.70041
Sulf1	240725	sulfatase 1	3 out of 5	0.0011	3.37			0.0021	3.66021	0.0266	3.80689
Spon1	233744	spondin 1, (f-spondin) extracellular matrix protein	3 out of 5					2.5e-06	-3.79565	1e-06	-5.94246	3
Rgs4	19736	regulator of G-protein signaling 4	3 out of 5	0.0008	2.26	0.0353	1.77					4
C4b	12268	complement component 4B (Childo blood group)	3 out of 5	2.3e-11	3.95	0.0038	1.88	0.0028	2.45541
Olfm4	380924	olfactomedin 4	3 out of 5	6.4e-08	3.55	0.0432	2.79			0.0045	-2.50197
Sulf1	240725	sulfatase 1	3 out of 5	1.5e-05	2.82			0.0029	3.13089	0.0061	3.28038
Necab3	56846	N-terminal EF-hand calcium binding protein 3	3 out of 5	1.7e-05	1.95			0.0008	4.00151	1.2e-06	7.8041
Col3a1	12825	collagen, type III, alpha 1	3 out of 5	0.0016	2.01	0.0097	2.73	0.0205	2.91427
Ifi203	15950	interferon activated gene 203	3 out of 5	2.2e-06	-2.03			3.4e-05	4.1594	0.0089	3.54049
Gpr12	14738	G-protein coupled receptor 12	3 out of 5	0.0004	-1.92			0.0005	-4.18902	0.0003	-3.693
Cd9	12527	CD9 antigen	3 out of 5	5e-07	1.88	0.0361	1.55					4
Cpne9	211232	copine family member IX	3 out of 5	0.003	1.75			0.0016	3.29877	0.0005	9.15871
Serpina3n	20716	serine (or cysteine) peptidase inhibitor, clade A, member 3N	3 out of 5	1.8e-05	5.56	0.0496	1.91			0.0005	-1.97344
6330406I15Rik	70717	RIKEN cDNA 6330406I15 gene	3 out of 5	1.3e-05	2.94	0.0299	1.93	0.0005	1.84248
Npy2r	18167	neuropeptide Y receptor Y2	3 out of 5	0.032	-1.72			0.0014	-3.21102	0.0017	-7.38592
Pappa	18491	pregnancy-associated plasma protein A	3 out of 5	0.0045	2.56	0.0262	2.33			0.0166	2.03086
Bgn	12111	biglycan	3 out of 5	0.0071	2.32	0.0438	1.7	0.0257	1.95292
A930035E12Rik	77966	RIKEN cDNA A930035E12 gene	3 out of 5	0.002	-1.7			1.6e-06	3.40473	6.5e-06	5.90594
Matn2	17181	matrilin 2	3 out of 5	0.038	1.8			0.0072	-2.44067	0.0023	-5.36151
Marcksl1	17357	MARCKS-like 1	3 out of 5	8.4e-05	-2.01			0.0057	-2.03378	6.8e-06	-5.36869
Slc4a4	54403	solute carrier family 4 (anion exchanger), member 4	3 out of 5					2e-06	-2.20491	0.001	-2.69336	3
C1qb	12260	complement component 1, q subcomponent, beta polypeptide	3 out of 5	0.0012	1.69	0.0072	1.95					3.5
Gabrd	14403	gamma-aminobutyric acid (GABA) A receptor, subunit delta	3 out of 5	0.0006	-2.19	0.0093	-2			0.0001	2.13476
Serpinf1	20317	serine (or cysteine) peptidase inhibitor, clade F, member 1	3 out of 5	5.8e-06	2.19	0.033	1.61	0.0315	1.905
Sdr39u1	654795	short chain dehydrogenase/reductase family 39U, member 1	3 out of 5	0.0103	1.75	0.0116	2.34			0.0119	2.71421
Igh-6	16019	immunoglobulin heavy chain 6 (heavy chain of IgM)	3 out of 5	0.0017	2.15	0.0075	1.95			0.0127	2.04741
Cd1d1	12479	CD1d1 antigen	3 out of 5	0.0008	3.21	0.0192	2.08	0.0333	1.56846
Ccbe1	320924	collagen and calcium binding EGF domains 1	3 out of 5	3e-06	-1.65			6.9e-07	-2.42125	0.0008	-8.04162
Ryr1	20190	ryanodine receptor 1, skeletal muscle	3 out of 5	0.0214	-1.51			8.2e-06	-4.48062	1.7e-05	-9.47049
Zcchc5	213436	zinc finger, CCHC domain containing 5	3 out of 5	0.0021	-1.51			7e-05	-4.56049	7.4e-06	-6.18653
Dusp14	56405	dual specificity phosphatase 14	3 out of 5	0.001	1.81	0.0217	1.47	0.0251	2.21562
Fxyd7	57780	FXYD domain-containing ion transport regulator 7	3 out of 5	0.0023	-1.61			0.0001	5.23253	0.0109	2.87341
Mm.381104	NA		3 out of 5	0.0007	-2.6	0.0125	-1.5	0.0253	-1.62187
Fam184b	58227	family with sequence similarity 184, member B	3 out of 5	0.002	-1.65			0.0018	-2.28834	0.0001	-3.94358
Blnk	17060	B-cell linker	3 out of 5	2.5e-05	4.51	0.0119	2.83			0.0028	-1.51515
Lrrtm1	74342	leucine rich repeat transmembrane neuronal 1	3 out of 5	0.0018	-1.99			4.4e-05	-1.85195	0.0005	-3.08397
Inhba	16323	inhibin beta-A	3 out of 5	0.0124	2.53	0.0271	2.61			0.0012	-1.62174
Hspa1b	15511	heat shock protein 1B	3 out of 5					0.0269	-1.5236	0.0028	-2.93068	5
Gm1337	383787	predicted gene 1337	3 out of 5	5.1e-05	-3.04	0.0447	-1.93	0.0046	-1.45647
Hspb6	243912	heat shock protein, alpha-crystallin-related, B6	3 out of 5	7.2e-05	3.44	0.0145	2.06			0.0031	1.55504
Tdo2	56720	tryptophan 2,3-dioxygenase	3 out of 5	0.013	-1.46			1.6e-08	-4.44285	0.0003	-4.40562
Olfm2	244723	olfactomedin 2	3 out of 5	0.0009	2.03			0.0379	1.65006	1.9e-05	4.04253
Cxcl12	20315	chemokine (C-X-C motif) ligand 12	3 out of 5	0.0016	-2.06	0.0477	-1.65			0.0139	1.84659
Ifitm3	66141	interferon induced transmembrane protein 3	3 out of 5	0.0004	1.74			0.0134	2.04476			3
Rfx3	19726	regulatory factor X, 3 (influences HLA class II expression)	3 out of 5	0.005	-1.88			0.0024	-2.08517	0.0003	-2.42833
Cotl1	72042	coactosin-like 1 (Dictyostelium)	3 out of 5	0.0014	1.72	0.0363	1.35			3.4e-05	-3.20391
Kcnt2	240776	potassium channel, subfamily T, member 2	3 out of 5	1.3e-05	-1.84			0.0013	1.84406	0.0002	3.33399
2610027H17Rik	71811	RIKEN cDNA 2610027H17 gene	3 out of 5	0.0004	-1.87			0.0074	-2.04208	0.0377	-2.51135
Psrc1	56742	proline/serine-rich coiled-coil 1	3 out of 5	5.3e-05	-2.21	0.007	-1.92			0.0172	1.64765
Odz2	23964	odd Oz/ten-m homolog 2 (Drosophila)	3 out of 5	0.004	-2.52	0.0257	-1.33			0.0003	1.86538
Trhr	22045	thyrotropin releasing hormone receptor	3 out of 5	0.0144	-1.42			0.0015	-2.82551	0.0132	-9.64909
Cd163	93671	CD163 antigen	3 out of 5	0.0003	2.8	0.0355	1.45	0.0344	1.48284
Gfra2	14586	glial cell line derived neurotrophic factor family receptor alpha 2	3 out of 5	0.0006	-1.35			4.3e-05	-4.63877	0.0004	-7.1538
Npnt	114249	nephronectin	3 out of 5	0.0032	1.36			0.0023	-3.57668	5.2e-07	-13.241
Mm.381834	NA		3 out of 5	0.0023	-2.24	0.0375	-1.29	0.006	-1.76508
Jag1	16449	jagged 1	3 out of 5	2.5e-06	2.2			0.0003	-1.59409	0.0131	-2.89386
Fosb	14282	FBJ osteosarcoma oncogene B	3 out of 5	0.0364	3.7	0.0408	2.2			0.0086	-1.40084
Calb1	12307	calbindin 1	3 out of 5	0.0049	-1.45			0.0003	-4.60588	0.0002	-2.996
Fam160a1	229488	family with sequence similarity 160, member A1	3 out of 5	0.0009	-1.45			1.8e-05	-4.10145	8.1e-05	-3.08071
Fibcd1	98970	fibrinogen C domain containing 1	3 out of 5	2.7e-05	-1.9			0.0427	-1.84264	0.0003	-2.44628
Grem2	23893	gremlin 2 homolog, cysteine knot superfamily (Xenopus laevis)	3 out of 5			0.0266	1.23	8.1e-05	-2.11107	0.0003	-2.45447
Cd83	12522	CD83 antigen	3 out of 5	0.0013	-1.65			2.9e-05	-2.47484	4.3e-06	-2.30705
5031426D15Rik	68144	RIKEN cDNA 5031426D15 gene	3 out of 5	0.0008	-1.95	0.0094	-1.32	0.0046	-1.8177
Mkx	210719	mohawk homeobox	3 out of 5	0.0046	-1.51	0.0399	-1.69	0.0002	-2.20576
Lhx9	16876	LIM homeobox protein 9	3 out of 5	0.0038	-1.77			0.001	-2.46327	0.0038	-1.97783
Frmd4b	232288	FERM domain containing 4B	3 out of 5	0.0096	-1.44			0.0014	-2.63075	1.7e-05	-3.66396
Nefm	18040	neurofilament, medium polypeptide	3 out of 5	0.0002	1.46	0.0132	1.41					3.5
Ncapg	54392	non-SMC condensin I complex, subunit G	3 out of 5	0.0002	-1.74			0.025	-1.84553	0.0091	-2.60596
Cnih3	72978	cornichon homolog 3 (Drosophila)	3 out of 5	0.0071	1.34			0.0115	-2.84731	0.0005	-6.53205
Plcxd1	403178	phosphatidylinositol-specific phospholipase C, X domain containing 1	3 out of 5			0.0233	1.33	0.0336	1.56458	0.0003	3.09099
Mm.458283	NA		3 out of 5	0.0015	1.51	0.0028	1.86			0.0144	2.32623
Gpr83	14608	G protein-coupled receptor 83	3 out of 5	2.5e-05	2.17	0.0236	1.34			0.0015	1.75079
B3galt2	26878	UDP-Gal:betaGlcNAc beta 1,3-galactosyltransferase, polypeptide 2	3 out of 5	0.0197	-1.43	0.0172	-1.42			0.007	-4.28946
Unc5d	210801	unc-5 homolog D (C. elegans)	3 out of 5	0.0006	1.5			9.2e-05	2.60743	0.0051	2.67696
Nrxn3	18191	neurexin III	3 out of 5	0.0075	-1.29			2.1e-05	3.59858	4.8e-05	5.64566
Hrk	12123	harakiri, BCL2 interacting protein (contains only BH3 domain)	3 out of 5	1.1e-05	-1.33			0.001	-2.81884	0.0003	-6.49414
Bcl6	12053	B-cell leukemia/lymphoma 6	3 out of 5	0.0042	-1.35			5.6e-06	-2.94013	0.0004	-4.20536
5330426P16Rik	68190	RIKEN cDNA 5330426P16 gene	3 out of 5	0.005	1.76	0.0134	1.32			0.0023	-2.181
Itga4	16401	integrin alpha 4	3 out of 5	4.1e-05	-1.65			0.0003	-2.94123	0.0009	-1.93541
Cdkn1a	12575	cyclin-dependent kinase inhibitor 1A (P21)	3 out of 5	0.0317	1.91			0.0254	2.54255	0.0334	1.7084
Cybrd1	73649	cytochrome b reductase 1	3 out of 5	0.0004	2.44	0.0261	1.45			0.0172	-1.51829
BB291417	NA		3 out of 5	8e-05	-2.12	0.0083	-1.32	0.0238	-1.59644
4930578M01Rik	75951	RIKEN cDNA 4930578M01 gene	3 out of 5	0.0036	-1.47			9.3e-05	-2.48105	5.5e-07	-2.78586
Ahcyl2	74340	S-adenosylhomocysteine hydrolase-like 2	3 out of 5	0.0003	-1.62			0.0015	-2.00969	0.001	-2.54117
Ppp1r14c	76142	protein phosphatase 1, regulatory (inhibitor) subunit 14c	3 out of 5	0.0052	-1.63	0.0401	-1.35	0.0011	-2.02364
1435424_x_at	NA		3 out of 5	0.003	-1.66			0.0057	-1.93356	0.0026	-2.39536
Zcchc12	72693	zinc finger, CCHC domain containing 12	3 out of 5					0.0012	-1.63769	0.0008	-1.98813	3
Slc1a2	20511	solute carrier family 1 (glial high affinity glutamate transporter), member 2	3 out of 5	2.1e-05	1.36	0.0483	1.39					4
Ier5	15939	immediate early response 5	3 out of 5	0.006	1.9			0.0098	2.18049	0.0017	1.78514
Nid1	18073	nidogen 1	3 out of 5	0.0027	1.4	0.0454	1.72	0.0081	2.29829
Pcdh8	18530	protocadherin 8	3 out of 5	0.0003	2.08	0.0279	2.28			0.0214	-1.41748
Fyco1	17281	FYVE and coiled-coil domain containing 1	3 out of 5	0.0154	-1.77			0.0092	-2.07222	8.9e-05	-1.9575
2900052N01Rik	73040	RIKEN cDNA 2900052N01 gene	3 out of 5	0.0005	-2.22	0.0485	-2.37			0.0003	-1.34737
Tmem47	192216	transmembrane protein 47	3 out of 5			0.041	1.36	0.0095	1.76422	0.0032	1.98071
A730054J21Rik	320862	RIKEN cDNA A730054J21 gene	3 out of 5	0.0026	-2.23	0.0358	-1.54			0.0222	-1.45644
Kcnk2	16526	potassium channel, subfamily K, member 2	3 out of 5	0.0002	-1.45	0.0128	-1.49	0.001	-2.21023
Sorcs3	66673	sortilin-related VPS10 domain containing receptor 3	3 out of 5	0.0124	1.28	0.0211	1.63			1.2e-05	4.88292
Tmsb10	19240	thymosin, beta 10	3 out of 5	0.0002	1.5			1.1e-06	2.65557	1.5e-05	2.29232
Cxcr7	12778	chemokine (C-X-C motif) receptor 7	3 out of 5			0.0433	1.3	0.003	-1.42495	0.0003	-3.85266
Plekha2	83436	pleckstrin homology domain-containing, family A (phosphoinositide binding specific) member 2	3 out of 5	6.5e-10	2.58	0.0274	1.96			0.0006	1.27727
Pcdh19	279653	protocadherin 19	3 out of 5	1.5e-05	-1.71			0.0091	-1.60126	0.0003	-3.3091
Sparc	20692	secreted acidic cysteine rich glycoprotein	3 out of 5	2.8e-08	1.74	0.0033	1.49	0.0069	1.58755
Mme	17380	membrane metallo endopeptidase	3 out of 5	0.0238	-1.85			0.0451	-1.61217	0.0001	-2.40917
Scg2	20254	secretogranin II	3 out of 5	2.6e-05	2.12	0.0209	1.74			0.0107	1.41051
EG240055	240055	predicted gene, EG240055	3 out of 5	2.6e-07	-1.72			0.0017	-2.17659	0.0002	-1.88119
Spag5	54141	sperm associated antigen 5	3 out of 5	9.7e-05	-1.51	0.0393	-1.42			0.0037	2.32469
Cblb	208650	Casitas B-lineage lymphoma b	3 out of 5	0.0041	-1.94			0.0359	-1.42635	2.3e-05	-3.10081
Wisp1	22402	WNT1 inducible signaling pathway protein 1	3 out of 5	6e-05	1.85			0.0218	2.2918	0.0012	1.67087
Rabgap1l	29809	RAB GTPase activating protein 1-like	3 out of 5	0.0258	1.7			0.0001	1.9023	0.0014	2.09842
Pdyn	18610	prodynorphin	3 out of 5					0.004	1.49212	0.011	2.06592	3
BC030499	216976	cDNA sequence BC030499	3 out of 5	0.0022	-1.3	0.0496	-1.49			1e-05	3.75308
Homer2	26557	homer homolog 2 (Drosophila)	3 out of 5	9.9e-06	-1.55			1.6e-06	-2.03603	3.6e-05	-2.32001
Pcdh19	279653	protocadherin 19	3 out of 5	0.0001	-1.58			0.0081	-1.64962	0.0013	-3.51749
Ntng1	80883	netrin G1	3 out of 5					0.0174	-1.29525	0.0006	2.76939	3
Fst	14313	follistatin	3 out of 5	0.0307	1.37			0.0016	-2.41965	0.0206	-2.94231
Efcab1	66793	EF hand calcium binding domain 1	3 out of 5	0.0155	-1.5			0.0022	-1.77272	0.0099	-3.51301
Lhx9	16876	LIM homeobox protein 9	3 out of 5	0.0069	-1.44			0.0054	-2.83716	0.0035	-2.18591
Mm.375324	NA		3 out of 5	0.0304	-2.05	0.0051	-1.28	0.0136	-1.50686
Gstm7	68312	glutathione S-transferase, mu 7	3 out of 5	0.0187	-1.29			0.0002	-2.49079	7.4e-05	-3.3518
Mm.326876	NA		3 out of 5	0.0001	-1.7			0.0106	-2.09886	0.0083	-1.82971
2310076G05Rik	76963	RIKEN cDNA 2310076G05 gene	3 out of 5	0.0004	-1.94	0.0172	-1.91			0.0439	-1.37856
ENSMUSG00000068790	545007	predicted gene, ENSMUSG00000068790	3 out of 5	0.0234	-1.38			3.8e-07	-2.2189	0.0006	-2.89588
Rapgef5	217944	Rap guanine nucleotide exchange factor (GEF) 5	3 out of 5	0.0095	1.34			0.0002	-2.054	0.0009	-4.04987
Ptgr1	67103	prostaglandin reductase 1	3 out of 5	0.0014	1.6			0.0076	-1.57894	0.0006	-3.4028
Samd4	74480	sterile alpha motif domain containing 4	3 out of 5			0.0275	1.3	0.0054	1.63196	0.0061	1.99981
Gsg1l	269994	GSG1-like	3 out of 5	0.0158	1.25			0.002	2.68493	9.4e-05	3.09362
Scn4b	399548	sodium channel, type IV, beta	3 out of 5	0.0051	-1.46			0.0254	1.98562	0.0004	2.51267
Gfra1	14585	glial cell line derived neurotrophic factor family receptor alpha 1	3 out of 5	0.0018	1.61			0.0144	-1.87189	0.0091	-2.09403
Htr1a	15550	5-hydroxytryptamine (serotonin) receptor 1A	3 out of 5	0.031	-1.24			2.2e-07	-2.61606	0.0002	-3.24376
Lrp1b	94217	low density lipoprotein-related protein 1B (deleted in tumors)	3 out of 5	0.001	-1.51			5.9e-06	-1.77299	0.0004	-2.70205
Kcnf1	382571	potassium voltage-gated channel, subfamily F, member 1	3 out of 5	0.0024	-1.51			0.0003	-3.8539	0.0255	-1.72534
Iyd	70337	iodotyrosine deiodinase	3 out of 5	0.0026	-1.35			2.2e-07	-2.94148	8e-05	-2.25476
D5Ertd798e	52409	DNA segment, Chr 5, ERATO Doi 798, expressed	3 out of 5	0.0039	-1.74	0.0248	-1.44			0.0137	-1.58434
March11	211147	membrane-associated ring finger (C3HC4) 11	3 out of 5			0.0431	1.35	0.0468	2.02141	2e-05	1.53243
5930433N17Rik	399623	RIKEN cDNA 5930433N17 gene	3 out of 5	0.044	-1.22			2.4e-06	3.16824	0.003	2.87212
Grb14	50915	growth factor receptor bound protein 14	3 out of 5	0.0116	-1.26			0.0009	-2.68374	9.8e-06	-2.82591
Ecm2	407800	extracellular matrix protein 2, female organ and adipocyte specific	3 out of 5	0.0059	-1.59			0.0498	-2.13519	0.0035	-1.86954
Slc27a2	26458	solute carrier family 27 (fatty acid transporter), member 2	3 out of 5	0.0126	-1.38			0.0001	-3.30395	0.0018	-2.05845
Pex5l	58869	peroxisomal biogenesis factor 5-like	3 out of 5	0.0063	-1.75			0.0054	-1.47285	0.0005	-2.54632
Gpr153	100129	G protein-coupled receptor 153	3 out of 5	0.0007	1.68			0.0269	1.71511	0.0023	2.09667
Rimbp2	231760	RIMS binding protein 2	3 out of 5	0.0042	1.51	0.0158	1.39	0.0143	1.74419
1700086L19Rik	74284	RIKEN cDNA 1700086L19 gene	3 out of 5			0.0359	-1.28	0.0069	-1.86565	0.0252	-1.68781
Aifm3	72168	apoptosis-inducing factor, mitochondrion-associated 3	3 out of 5	0.0011	-1.61	0.0043	-1.52			0.0001	1.64752
Actn2	11472	actinin alpha 2	3 out of 5	9.2e-05	-1.62			0.0007	-1.80407	0.0016	-2.02201
Igf1r	16001	insulin-like growth factor I receptor	3 out of 5	0.0309	-1.3	0.0011	-1.28					3.5
Mm.380921	NA		3 out of 5	0.0014	-2.65	0.0467	-1.2			0.0309	-1.52247
D16Ertd472e	67102	DNA segment, Chr 16, ERATO Doi 472, expressed	3 out of 5	0.0027	-1.66			0.0364	-2.05757	0.0177	-1.71011
Smc2	14211	structural maintenance of chromosomes 2	3 out of 5			0.0136	-1.41	0.0047	-1.6899	0.002	-1.60002
Kcnk1	16525	potassium channel, subfamily K, member 1	3 out of 5	0.0012	1.48	0.0424	1.36			5e-06	1.98474
Pgam2	56012	phosphoglycerate mutase 2	3 out of 5	2.5e-06	1.55			0.0187	-1.67319	0.0027	-2.36281
Lmo1	109594	LIM domain only 1	3 out of 5	1.5e-05	-1.67			0.0097	-1.35562	0.0006	-3.51312
Mcf2	109904	mcf.2 transforming sequence	3 out of 5	0.0048	1.87			0.0449	1.24462			3
Rapgef5	217944	Rap guanine nucleotide exchange factor (GEF) 5	3 out of 5	0.0266	1.22			8.3e-05	-2.09675	0.0004	-3.68451
Gfra1	14585	glial cell line derived neurotrophic factor family receptor alpha 1	3 out of 5	3.2e-05	1.49			0.008	-1.67737	1.4e-05	-2.70631
Lamb1-1	16777	laminin B1 subunit 1	3 out of 5	0.0087	-1.22			1.8e-06	-2.00813	0.0053	-4.40525
Dcc	13176	deleted in colorectal carcinoma	3 out of 5	0.0016	-2.01	0.02	-1.3	0.0386	-1.3206
Myh14	71960	myosin, heavy polypeptide 14	3 out of 5	0.0119	-1.31			0.0315	1.99812	1.4e-05	2.98817
Grasp	56149	GRP1 (general receptor for phosphoinositides 1)-associated scaffold protein	3 out of 5	0.0035	1.45	0.0013	1.65	0.0403	1.58604
Ccdc3	74186	coiled-coil domain containing 3	3 out of 5	3e-05	2.11			0.0197	1.83548	0.0273	1.45314
C1qc	12262	complement component 1, q subcomponent, C chain	3 out of 5	0.0003	1.63	0.0047	1.79	0.0239	1.32914
Prdm8	77630	PR domain containing 8	3 out of 5	0.0141	-1.24			0.0012	-1.99335	0.0001	-3.66835
Nrgn	64011	neurogranin	3 out of 5					0.0007	1.57081	0.0019	1.59275	3
6030442H21Rik	77070	RIKEN cDNA 6030442H21 gene	3 out of 5	0.0067	-1.55			1.9e-06	-2.44519	0.0008	-1.64806
Cdkl4	381113	cyclin-dependent kinase-like 4	3 out of 5	0.011	-1.48			3.9e-05	-1.68157	0.0033	-2.54232
Mfap3l	71306	microfibrillar-associated protein 3-like	3 out of 5	0.0006	1.8	0.029	1.54	0.0041	1.23508
Adamts3	330119	a disintegrin-like and metallopeptidase (reprolysin type) with thrombospondin type 1 motif, 3	3 out of 5	0.0009	-1.4			0.0018	-1.80452	0.0005	-2.65127
PDE10A	10846	phosphodiesterase 10A	3 out of 5	0.0488	-1.21					0.0003	-2.21479	3.5
Ptprc	19264	protein tyrosine phosphatase, receptor type, C	3 out of 5	0.022	1.54	0.0113	1.65	0.0483	1.42464
Inpp4b	234515	inositol polyphosphate-4-phosphatase, type II	3 out of 5	0.0083	1.31			0.0004	-1.77542	0.0002	-3.62536
Slc6a15	103098	solute carrier family 6 (neurotransmitter transporter), member 15	3 out of 5	0.0072	-1.22			4.6e-06	-1.99392	0.0003	-3.52186
C78859	97455	expressed sequence C78859	3 out of 5	0.0104	-1.42			0.0003	-1.77578	1.5e-06	-2.46004
Mm.443802	NA		3 out of 5	0.0104	-1.54			0.0227	-1.51381	0.0035	2.83471
Crim1	50766	cysteine rich transmembrane BMP regulator 1 (chordin like)	3 out of 5	0.0018	-1.62	0.0386	-1.65			0.0001	1.44773
AU042950	107306	expressed sequence AU042950	3 out of 5	0.0149	-1.4			7.4e-05	-3.17148	0.0031	-1.75539
Tmtc4	70551	transmembrane and tetratricopeptide repeat containing 4	3 out of 5	0.0003	-1.34			0.0058	-1.66524	9.3e-06	-4.04542
Osbpl3	71720	oxysterol binding protein-like 3	3 out of 5			0.024	-1.31	0.0034	-1.84128	0.0046	1.48895
Unc5c	22253	unc-5 homolog C (C. elegans)	3 out of 5	0.0082	-1.74			0.0478	1.55804	0.0003	1.919
Itga8	241226	integrin alpha 8	3 out of 5	0.0412	-1.31			0.0072	-2.23558	0.0004	-2.23675
Qpct	70536	glutaminyl-peptide cyclotransferase (glutaminyl cyclase)	3 out of 5					0.0079	1.36969	0.0009	1.78017	3
4933439C10Rik	74476	RIKEN cDNA 4933439C10 gene	3 out of 5	0.0004	-1.66	0.0021	-1.73	0.0087	-1.26167
Gad1	14415	glutamic acid decarboxylase 1	3 out of 5					0.0011	-1.22246	0.001	-1.83616	4
Rab26	328778	RAB26, member RAS oncogene family	3 out of 5	0.0007	-1.24			0.0115	-1.84608	0.0006	-3.71726
Pde4d	238871	phosphodiesterase 4D, cAMP specific	3 out of 5	0.003	-1.43			0.0125	1.5064			3.5
Slc7a4	224022	solute carrier family 7 (cationic amino acid transporter, y+ system), member 4	3 out of 5	0.0003	1.76	0.0026	1.55			0.0473	-1.30919
Tgfb3	21809	transforming growth factor, beta 3	3 out of 5	0.0219	1.5			0.0048	2.40152	0.0018	1.67121
Sertad1	55942	SERTA domain containing 1	3 out of 5	0.0131	1.71	0.0107	1.63			0.0078	1.32189
Gm266	212539	predicted gene 266	3 out of 5	0.0005	-1.77			0.01	-1.78362	0.0465	-1.60274
Egfl6	54156	EGF-like-domain, multiple 6	3 out of 5	0.0016	-1.93			0.0013	-1.62781	0.0273	-1.62913
Syn3	27204	synapsin III	3 out of 5	0.0002	1.67			1.2e-05	2.48192	0.001	1.407
Zfhx4	80892	zinc finger homeodomain 4	3 out of 5	0.0229	-1.37			0.0002	-1.8826	0.0073	-2.32594
Gng4	14706	guanine nucleotide binding protein (G protein), gamma 4	3 out of 5	0.0098	-1.48			0.0027	-2.31903	0.0499	1.71072
Six6os1	75801	Six6 opposite strand transcript 1	3 out of 5	0.0008	-1.74			0.0475	-1.46673	0.0117	-2.00694
Col4a1	12826	collagen, type IV, alpha 1	3 out of 5	0.0047	1.43	0.0434	1.67	0.03	1.5041
Sh3bgr	50795	SH3-binding domain glutamic acid-rich protein	3 out of 5	0.0048	1.55			0.0223	1.41399	3.5e-05	3.00413
Aff3	16764	AF4/FMR2 family, member 3	3 out of 5	0.0129	-1.38			0.0003	2.23554	0.0003	1.91931
Ptprm	19274	protein tyrosine phosphatase, receptor type, M	3 out of 5					0.0405	1.36033	0.0004	1.72818	3
5730409N24Rik	70485	RIKEN cDNA 5730409N24 gene	3 out of 5	0.0016	-1.68	0.044	-1.2	0.0371	-1.63011
Crym	12971	crystallin, mu	3 out of 5	0.0091	-1.3			0.0067	-2.27	0.0011	-2.11993
Rragd	52187	Ras-related GTP binding D	3 out of 5	0.0243	1.33			0.0029	1.87067	8.3e-07	2.39911
Mylk	107589	myosin, light polypeptide kinase	3 out of 5	0.0006	1.56			0.0188	1.30018			3.5
Baiap3	545192	BAI1-associated protein 3	3 out of 5			0.0368	-1.26	0.0016	-1.94535	0.0158	-1.45816
TCF4	6925	transcription factor 4	3 out of 5	0.0009	-1.64					0.0217	1.23582	5
Ctsh	13036	cathepsin H	3 out of 5	0.0024	1.42	0.0011	1.55	0.0363	1.52212
Lmna	16905	lamin A	3 out of 5	0.0463	1.39			0.0056	2.05085	0.0004	1.95942
6330417G04Rik	108780	RIKEN cDNA 6330417G04 gene	3 out of 5	0.0007	-1.33			8.7e-06	-3.11764	0.0005	-1.76486
Pcdh7	54216	protocadherin 7	3 out of 5	0.0007	1.32			1.8e-05	2.18166	0.0007	2.03147
Cacng2	12300	calcium channel, voltage-dependent, gamma subunit 2	3 out of 5					0.0002	1.57219	0.0003	1.42704	3
Ptprd	19266	protein tyrosine phosphatase, receptor type, D	3 out of 5	0.0004	-1.94	0.0451	-1.21			0.0445	1.49429
Rapgef2	76089	Rap guanine nucleotide exchange factor (GEF) 2	3 out of 5	3.9e-05	-1.98			0.0069	-1.45829	0.0007	-1.69466
Sstr4	20608	somatostatin receptor 4	3 out of 5	0.0054	-1.28			0.0004	-1.92389	0.0106	-2.38276
Tnnt2	21956	troponin T2, cardiac	3 out of 5	0.037	1.38			0.0006	-1.59831	0.0007	-3.07471
Mycn	18109	v-myc myelocytomatosis viral related oncogene, neuroblastoma derived (avian)	3 out of 5	0.0079	-1.63			0.007	-2.05158	0.0241	-1.51674
Epha3	13837	Eph receptor A3	3 out of 5	0.0003	-1.45	0.0454	-1.21	0.0003	1.90028
Tmem90b	433485	transmembrane protein 90B	3 out of 5	0.0008	1.56			0.0345	1.54226	2.1e-05	2.12338
Arpp21	74100	cyclic AMP-regulated phosphoprotein, 21	3 out of 5	0.0014	-1.78			0.0125	-1.24716	0.0006	2.34955
Synm	233335	synemin, intermediate filament protein	3 out of 5	0.0378	-1.22			0.0003	-1.8828	0.0185	-2.73067
Cidea	12683	cell death-inducing DNA fragmentation factor, alpha subunit-like effector A	3 out of 5	0.0009	1.7			0.0006	-1.52141	0.0007	1.83701
SPOCK3	50859	sparc/osteonectin, cwcv and kazal-like domains proteoglycan (testican) 3	3 out of 5	0.0002	1.48					0.0329	1.52601	3
LOC626082	626082	hypothetical protein LOC626082	3 out of 5	0.0071	-1.31			0.0023	-1.97867	0.0007	-2.11739
Adcy8	11514	adenylate cyclase 8	3 out of 5	0.0069	-1.27			5.9e-05	-1.72265	0.0001	2.90478
AW547468	NA		3 out of 5	0.0019	-1.45			0.0004	-3.59333	0.0016	-1.45211
Prune2	353211	prune homolog 2 (Drosophila)	3 out of 5			0.0055	-1.31	0.0023	-1.55723	0.0038	-1.56688
Sema3c	20348	sema domain, immunoglobulin domain (Ig), short basic domain, secreted, (semaphorin) 3C	3 out of 5			0.034	1.3	6.7e-05	1.40756	0.0007	1.76398
Cnn3	71994	calponin 3, acidic	3 out of 5	6e-05	1.71	0.0326	1.34			0.0206	-1.35044
A830018L16Rik	320492	RIKEN cDNA A830018L16 gene	3 out of 5	0.0243	-1.35			0.037	-1.72127	6e-05	-2.35435
Zfp703	353310	zinc finger protein 703	3 out of 5	0.0124	1.45			0.0208	1.82153	0.0043	1.86769
Asxl3	211961	additional sex combs like 3 (Drosophila)	3 out of 5	5.9e-05	-1.43	0.0394	-1.5			0.0277	1.58332
Stard8	236920	START domain containing 8	3 out of 5	0.0046	1.31	0.0048	1.26			0.0004	2.28866
H2-K1	14972	Histocompatibility 2, K1, K region	3 out of 5	6.1e-05	1.55	0.0424	1.37			0.0409	1.48181
Tmem176a	66058	transmembrane protein 176A	3 out of 5	3.8e-05	1.61	0.0147	1.34	0.0355	1.31791
Gprc5c	70355	G protein-coupled receptor, family C, group 5, member C	3 out of 5	0.0033	1.34			0.0055	2.61048	0.0008	1.6926
1437442_at	NA		3 out of 5	0.0019	1.26			1.8e-05	2.09335	0.0013	2.03805
Rasd2	75141	RASD family, member 2	3 out of 5	5.6e-05	-1.57			0.0222	1.61942	0.0159	1.81889
Pfkfb3	170768	6-phosphofructo-2-kinase/fructose-2,6-biphosphatase 3	3 out of 5	0.0038	1.29	0.0362	1.37	0.0019	1.69956
Mgst1	56615	microsomal glutathione S-transferase 1	3 out of 5	0.0041	1.52	0.0096	1.43	0.0154	1.33111
Abcb10	56199	ATP-binding cassette, sub-family B (MDR/TAP), member 10	3 out of 5	0.0098	1.3			0.009	-1.63936	2.8e-05	-2.77459
Dgkh	380921	diacylglycerol kinase, eta	3 out of 5			0.0279	-1.28	0.0047	-1.58932	3e-05	-1.533
Gucy1a3	60596	guanylate cyclase 1, soluble, alpha 3	3 out of 5	0.007	-1.4	0.0292	-1.34			0.0009	1.73019
Gdf10	14560	growth differentiation factor 10	3 out of 5	0.0014	-1.41			0.0019	-2.12514	0.0027	-1.68966
4932441J04Rik	319216	RIKEN cDNA 4932441J04 gene	3 out of 5	0.0006	1.38			0.006	1.75574	5.4e-05	2.0464
9130213B05Rik	231440	RIKEN cDNA 9130213B05 gene	3 out of 5	0.0005	-1.4			0.0003	-1.81994	1.5e-05	-1.90588
Cdh11	12552	cadherin 11	3 out of 5	1.3e-05	-1.73			0.0005	-1.36407	0.002	-1.91093
Gnal	14680	guanine nucleotide binding protein, alpha stimulating, olfactory type	3 out of 5					0.0052	-1.55821	0.0443	1.31883	3
Prokr2	246313	prokineticin receptor 2	3 out of 5	0.0104	2.32			0.0293	-1.32586	0.0073	-1.57826
AI663975	103819	expressed sequence AI663975	3 out of 5	0.0019	-1.23			0.0013	-2.20704	6.7e-05	-1.97973
Inha	16322	inhibin alpha	3 out of 5	0.0011	-1.77			0.023	-2.00548	0.0369	1.26985
Grm7	108073	glutamate receptor, metabotropic 7	3 out of 5					0.0342	1.22611	0.0114	1.70981	3
Apol8	239552	apolipoprotein L 8	3 out of 5	0.0032	-1.51			0.011	-1.45479	0.0024	-2.2027
Onecut2	225631	one cut domain, family member 2	3 out of 5	0.0013	-1.28			0.0006	-2.0514	0.0028	-1.93357
Sorbs1	20411	sorbin and SH3 domain containing 1	3 out of 5	0.0454	-1.37	0.0072	-1.27	0.0011	-1.69228
Fam107b	66540	family with sequence similarity 107, member B	3 out of 5	0.0133	1.21			0.0005	-1.76589	0.0004	-2.5545
Dmd	13405	dystrophin, muscular dystrophy	3 out of 5	0.0008	-1.53			0.0094	1.57494	0.0184	1.86767
Parm1	231440	prostate androgen-regulated mucin-like protein 1	3 out of 5	0.0002	-1.39			0.0004	-1.91305	0.0003	-1.78713
Sema4a	20351	sema domain, immunoglobulin domain (Ig), transmembrane domain (TM) and short cytoplasmic domain, (semaphorin) 4A	3 out of 5	0.0258	1.34	0.0274	1.36	0.0285	1.57453
BB451702	NA		3 out of 5	0.0177	-1.37	0.0138	-1.3			0.0065	1.79726
Camk1d	227541	calcium/calmodulin-dependent protein kinase ID	3 out of 5	0.0046	-1.37			0.0061	1.70687	0.0024	2.0734
Rnf217	268291	ring finger protein 217	3 out of 5	0.0478	1.44	0.0224	1.3			0.0025	1.6585
Car4	12351	carbonic anhydrase 4	3 out of 5	0.0026	-1.71			0.0042	-1.67725	0.011	-1.47945
Myo5b	17919	myosin VB	3 out of 5	3.1e-07	-1.95			0.0106	-1.75741	0.0109	-1.22535
Smoc2	64074	SPARC related modular calcium binding 2	3 out of 5	0.0391	1.37			0.0205	-1.44298	0.0015	-2.87721
Rab27a	11891	RAB27A, member RAS oncogene family	3 out of 5	0.0005	-1.29			0.0064	-1.70647	0.0013	-2.27171
Aldh1a1	11668	aldehyde dehydrogenase family 1, subfamily A1	3 out of 5					0.0217	1.25209	0.0021	1.4523	4
Smo	319757	smoothened homolog (Drosophila)	3 out of 5	0.0141	-1.32			0.0012	-1.88078	0.0215	-1.88797
B3galt5	93961	UDP-Gal:betaGlcNAc beta 1,3-galactosyltransferase, polypeptide 5	3 out of 5	0.0098	-1.23			0.0048	-2.18552	0.001	-1.85354
AU023617	101769	expressed sequence AU023617	3 out of 5	0.0287	1.35			0.0169	-1.94657	0.0002	-1.76587
Pde4b	18578	phosphodiesterase 4B, cAMP specific	3 out of 5	0.0013	-1.22			0.0012	1.4149			4
AI852580	104896	expressed sequence AI852580	3 out of 5	5.2e-05	1.53			0.0065	1.77127	0.0078	1.57934
Reln	19699	reelin	3 out of 5	0.0004	1.35			0.0002	1.27604			4
Ahnak	66395	AHNAK nucleoprotein (desmoyokin)	3 out of 5	0.003	1.31	0.0334	1.3	0.0048	1.62377
Fcgr2b	14130	Fc receptor, IgG, low affinity IIb	3 out of 5	3.1e-05	3.26			0.0418	1.22613	0.0001	1.48704
Aspg	104816	asparaginase homolog (S. cerevisiae)	3 out of 5	1.2e-06	2.05			0.0383	1.60195	0.0092	1.26406
Dnaja4	58233	DnaJ (Hsp40) homolog, subfamily A, member 4	3 out of 5					0.0008	1.40366	0.0113	1.28484	3.5
BB457124	NA		3 out of 5	0.0008	-1.87			0.0116	-1.44137	0.0033	-1.49361
Frmd4b	232288	FERM domain containing 4B	3 out of 5	0.0168	-1.34			0.0049	-1.71224	0.0046	-1.94573
PRKCA	5578	protein kinase C, alpha	3 out of 5	0.0148	-1.34					0.0326	1.36511	4
Hes6	55927	hairy and enhancer of split 6 (Drosophila)	3 out of 5			0.008	-1.4	0.043	-1.48012	0.0023	-1.32876
Rhoq	104215	ras homolog gene family, member Q	3 out of 5			0.0358	1.23	0.0402	1.33701	0.0004	1.79395
Fam53b	77938	family with sequence similarity 53, member B	3 out of 5	0.0113	1.36	0.0481	1.36	0.0103	1.43727
Plxna2	18845	plexin A2	3 out of 5					0.0057	1.22427	0.0004	1.56062	3
Nrsn2	228777	neurensin 2	3 out of 5	6.1e-05	-1.22			0.0008	-1.60332	0.0049	-2.56102
Ddn	13199	dendrin	3 out of 5	0.0001	-1.39			6.8e-05	-1.73953	0.0086	-1.79555
Aldh3b1	67689	aldehyde dehydrogenase 3 family, member B1	3 out of 5	0.0002	1.25			0.0027	1.7397	0.0082	2.11308
Lrrc16a	68732	leucine rich repeat containing 16A	3 out of 5	0.0014	-1.41			0.0006	-1.63797	0.0003	-1.85422
Mm.372000	NA		3 out of 5	0.0476	-1.38	0.0196	-1.56	0.0112	-1.29963
NCAM1	4684	neural cell adhesion molecule 1	3 out of 5	0.0037	1.28					0.0145	-1.41264	4.5
Tpd52l1	21987	tumor protein D52-like 1	3 out of 5	0.0044	-1.25			2.1e-07	-1.71213	4.7e-06	-2.14367
Trp53bp1	27223	transformation related protein 53 binding protein 1	3 out of 5	0.001	-2.27			0.0125	-1.26731	0.004	-1.49978
Mm.381347	NA		3 out of 5	0.0013	-1.58			0.0003	-1.86873	0.0025	-1.38084
Dera	232449	2-deoxyribose-5-phosphate aldolase homolog (C. elegans)	3 out of 5	0.0022	1.43	0.0006	1.31	0.0136	1.38151
Abca8a	217258	ATP-binding cassette, sub-family A (ABC1), member 8a	3 out of 5	0.0254	-1.38	0.0361	-1.43			0.0112	-1.45076
Pdlim5	56376	PDZ and LIM domain 5	3 out of 5	0.0437	1.45			0.0106	-1.66431	0.0003	-1.69731
Acvr2a	11480	activin receptor IIA	3 out of 5	0.0037	-1.21			8.5e-07	-1.73739	0.0006	-2.13171
Jph4	319984	junctophilin 4	3 out of 5	1.5e-05	-1.51	0.0317	-1.37	0.0343	-1.2141
1300014I06Rik	66895	RIKEN cDNA 1300014I06 gene	3 out of 5	0.0027	-1.22			7.4e-06	-1.90163	0.0008	-1.8744
Mm.375362	NA		3 out of 5	0.0003	-1.78			0.0402	-1.32515	0.0015	-1.6467
Pter	19212	phosphotriesterase related	3 out of 5	0.0105	1.44	0.0289	1.23	0.0004	-1.49824
Cacnb2	12296	calcium channel, voltage-dependent, beta 2 subunit	3 out of 5	0.0003	-2.2			0.0204	-1.39553	0.0025	-1.3343
2700045P11Rik	72555	RIKEN cDNA 2700045P11 gene	3 out of 5	0.0057	-1.46			0.0009	-1.75478	0.0031	-1.59558
1431225_at	NA		3 out of 5	0.0008	1.72			0.0012	1.46353	0.0161	-1.53544
Lpin2	64898	lipin 2	3 out of 5	0.0191	1.34	0.0393	1.23			0.0031	-1.83601
Kcnip4	80334	Kv channel interacting protein 4	3 out of 5			0.0088	-1.21	0.021	-1.42918	0.0202	-1.63283
Gm4658	100043802	predicted gene 4658	3 out of 5	0.0195	1.24			4.1e-08	-3.84418	0.0066	-1.45275
Crtac1	72832	cartilage acidic protein 1	3 out of 5	0.0162	1.35			8e-05	1.80647	0.0033	1.71243
Plcz1	114875	phospholipase C, zeta 1	3 out of 5	0.0246	1.36	0.0432	1.36	0.0012	-1.37314
Itga1	109700	integrin alpha 1	3 out of 5	0.0042	1.26	0.0373	1.39	0.0447	1.46188
Dap	223453	death-associated protein	3 out of 5	0.0001	1.49	0.0089	1.44			0.0075	1.24407
Fam65b	193385	family with sequence similarity 65, member B	3 out of 5	0.004	-1.22			0.0167	-1.43599	7.2e-05	-3.21116
Ngef	53972	neuronal guanine nucleotide exchange factor	3 out of 5	0.0022	-1.33			0.0105	1.36904	0.0003	2.74588
Slitrk2	245450	SLIT and NTRK-like family, member 2	3 out of 5	0.0016	-1.33			3e-05	-1.84391	0.0011	-1.66627
E230008J23Rik	319683	RIKEN cDNA E230008J23 gene	3 out of 5	0.0022	-1.62	0.0441	-1.26			0.0316	-1.27004
Map3k4	26407	mitogen-activated protein kinase kinase kinase 4	3 out of 5			0.0168	-1.21	0.0123	-1.55553	0.0005	-1.43747
Mt2	17750	metallothionein 2	3 out of 5	0.0001	1.76	0.0145	1.22			0.0231	-1.20198
Ankrd50	99696	ankyrin repeat domain 50	3 out of 5	0.0089	1.39			0.01	1.65366	1.3e-05	1.72823
Sv2c	75209	synaptic vesicle glycoprotein 2c	3 out of 5	0.034	1.23			0.0001	2.39181	0.0013	1.5564
B830032F12	328545	hypothetical protein B830032F12	3 out of 5	0.0001	-1.44	0.0422	-1.28	0.0003	1.33095
Flywch2	76917	FLYWCH family member 2	3 out of 5	0.0022	1.35			0.0012	1.59219	0.0011	1.86965
Jph1	57339	junctophilin 1	3 out of 5	0.005	-1.4			0.0349	-1.47962	0.0088	-1.92221
Unc13c	208898	unc-13 homolog C (C. elegans)	3 out of 5	6.5e-05	-1.68			0.0209	1.49627	0.0068	-1.45759
Lingo3	237403	leucine rich repeat and Ig domain containing 3	3 out of 5	0.013	1.65			0.0112	1.50875	0.0004	1.47059
Elmod1	270162	ELMO domain containing 1	3 out of 5	0.0001	-1.48			0.0249	-1.70066	0.0016	-1.51313
Serpina3g	20715	serine (or cysteine) peptidase inhibitor, clade A, member 3G	3 out of 5	1.6e-05	2.92			0.0221	1.31787	0.0216	1.20795
Rtn4rl1	237847	reticulon 4 receptor-like 1	3 out of 5	6e-05	1.25	0.0234	1.37	0.0127	1.42076
Sipa1l2	244668	signal-induced proliferation-associated 1 like 2	3 out of 5			0.0404	-1.29	0.0477	-1.28249	0.0019	-1.54591
St6gal2	240119	beta galactoside alpha 2,6 sialyltransferase 2	3 out of 5	8.2e-05	-1.49			0.0109	-1.31902	0.0031	-1.98706
ABCA1	19	ATP-binding cassette, sub-family A (ABC1), member 1	3 out of 5	0.0056	1.41					0.0144	-1.24307	3
Hace1	209462	HECT domain and ankyrin repeat containing, E3 ubiquitin protein ligase 1	3 out of 5	0.0087	-1.55			0.0013	-1.4266	0.01	-1.67857
Snhg11	319317	small nucleolar RNA host gene 11 (non-protein coding)	3 out of 5	0.0102	-1.53			0.0373	1.48936	0.004	1.63141
Sept4	18952	septin 4	3 out of 5	0.0061	-1.3	0.0431	-1.23			0.0029	1.76047
Phf15	76901	PHD finger protein 15	3 out of 5	2.5e-06	-1.4	0.0159	-1.38			7.3e-05	1.34372
Gda	14544	guanine deaminase	3 out of 5	0.0022	-1.27			0.0063	-2.16645	0.0222	-1.53319
Dnm3	103967	dynamin 3	3 out of 5	0.0045	-1.21	0.0098	-1.28	0.0104	-1.57414
Dapk1	69635	death associated protein kinase 1	3 out of 5			0.042	1.26	0.0124	-1.25289	0.0051	-1.62676
Ube3a	22215	ubiquitin protein ligase E3A	3 out of 5	0.0283	-1.48	0.0205	-1.23			0.0302	-1.45537
LMO3	55885	LIM domain only 3 (rhombotin-like 2)	3 out of 5	0.0108	-1.25					0.0173	-1.43136	3
Sh3gl2	20404	SH3-domain GRB2-like 2	3 out of 5					0.0104	1.26578	0.0292	1.24348	3.5
Crebzf	233490	CREB/ATF bZIP transcription factor	3 out of 5	6.6e-05	-1.39	0.0364	-1.35			0.0095	1.37667
Il1rap	16180	interleukin 1 receptor accessory protein	3 out of 5			0.0321	-1.5	0.0036	-1.22003	0.0381	-1.38986
Gmpr2	105446	guanosine monophosphate reductase 2	3 out of 5	0.0174	-1.48	0.0348	-1.31			0.0086	-1.29106
Zfp462	242466	zinc finger protein 462	3 out of 5	0.0011	-1.46			0.001	-1.58302	0.0239	-1.60694
1110002E22Rik	67816	RIKEN cDNA 1110002E22 gene	3 out of 5	0.0015	1.36			0.0023	-2.12425	0.0421	-1.4013
Atf3	11910	activating transcription factor 3	3 out of 5	0.0041	1.52			0.0325	1.6506	0.015	-1.43495
Rnf128	66889	ring finger protein 128	3 out of 5	0.0065	1.25			0.0002	-1.57942	0.0006	-1.98572
Ddit4l	73284	DNA-damage-inducible transcript 4-like	3 out of 5	0.0006	-1.36			1.6e-06	-2.34071	0.0174	-1.32472
1427086_at	NA		3 out of 5	3e-06	-1.45			0.0001	-1.81767	0.002	-1.40658
Nhsl1	215819	NHS-like 1	3 out of 5	0.0359	-1.26			0.013	-1.38159	0.0032	-2.46927
Camkk2	207565	calcium/calmodulin-dependent protein kinase kinase 2, beta	3 out of 5	0.0005	-1.68			0.0017	1.50904	0.0117	1.37971
Ror1	26563	receptor tyrosine kinase-like orphan receptor 1	3 out of 5	0.0036	-1.39			5e-05	-2.3778	0.0311	-1.26938
Camk2n1	66259	calcium/calmodulin-dependent protein kinase II inhibitor 1	3 out of 5	0.0221	-1.32			0.0025	1.73009	0.0002	1.6719
2310050P20Rik	72389	RIKEN cDNA 2310050P20 gene	3 out of 5	0.0465	-1.27			3.4e-05	2.39174	0.0477	1.42278
Slc20a1	20515	solute carrier family 20, member 1	3 out of 5	0.0324	1.43			0.0071	1.99788	0.0425	1.33679
Lpin2	64898	lipin 2	3 out of 5	0.0012	1.29	0.0146	1.29			0.0002	-1.57135
Clmn	94040	calmin	3 out of 5	0.0109	-1.27			0.022	-1.61503	4.8e-05	-1.85922
Npnt	114249	nephronectin	3 out of 5	0.0111	1.26			0.0008	-1.91767	0.004	-1.59418
Rimklb	108653	ribosomal modification protein rimK-like family member B	3 out of 5	0.0007	-1.47			9.5e-06	-1.35751	0.0016	-1.84214
A530058O07Rik	97881	RIKEN cDNA A530058O07 gene	3 out of 5	0.0052	-1.39	0.0026	-1.39			0.0121	-1.28203
Cat	12359	catalase	3 out of 5	0.0032	1.31	0.0403	1.21	0.0143	1.54663
Lphn3	319387	latrophilin 3	3 out of 5	0.0184	-1.26			0.0154	1.98992	0.0067	1.5547
Tmem159	233806	transmembrane protein 159	3 out of 5	0.0035	1.41			0.0016	-1.57959	0.0018	-1.64414
Stxbp3a	20912	syntaxin binding protein 3A	3 out of 5	0.0171	1.25	0.0396	1.31	0.001	1.41903
St6galnac5	26938	ST6 (alpha-N-acetyl-neuraminyl-2,3-beta-galactosyl-1,3)-N-acetylgalactosaminide alpha-2,6-sialyltransferase 5	3 out of 5	6.9e-06	-1.49	0.0293	-1.25	0.0124	-1.23422
Gls	14660	glutaminase	3 out of 5	0.0401	-1.49			1.5e-05	1.48189	7.5e-05	1.61174
Rragd	52187	Ras-related GTP binding D	3 out of 5	0.002	1.27			0.0078	1.58819	8.2e-05	1.86152
Faim2	72393	Fas apoptotic inhibitory molecule 2	3 out of 5	0.0419	-1.2	0.0232	-1.27	0.0266	-1.53205
Ivd	56357	isovaleryl coenzyme A dehydrogenase	3 out of 5	0.0002	-1.95			0.0404	-1.27476	0.0023	-1.39658
MAPT	4137	microtubule-associated protein tau	3 out of 5	0.0001	-1.34					0.0183	1.24987	3
Asb11	68854	ankyrin repeat and SOCS box-containing 11	3 out of 5	0.0462	1.45			0.0366	-1.70131	0.0025	-1.43169
Tubgcp2	74237	tubulin, gamma complex associated protein 2	3 out of 5			0.0056	-1.21	0.0122	-1.57109	0.0051	-1.27497
Taf13	99730	TAF13 RNA polymerase II, TATA box binding protein (TBP)-associated factor	3 out of 5	0.0001	1.37	0.029	1.28	0.0397	1.30262
BB229969	NA		3 out of 5	0.0028	-1.57			0.0247	-1.58552	0.0011	-1.35861
Abcc8	20927	ATP-binding cassette, sub-family C (CFTR/MRP), member 8	3 out of 5	8.8e-05	-1.63			0.0009	-1.61897	0.0104	-1.26109
Cacng3	54376	calcium channel, voltage-dependent, gamma subunit 3	3 out of 5	0.0112	-1.28			0.0002	1.58431	0.0009	1.80529
Cebpb	12608	CCAAT/enhancer binding protein (C/EBP), beta	3 out of 5	0.0074	1.27			0.0005	2.08718	0.0001	1.44708
D8Ertd82e	244418	DNA segment, Chr 8, ERATO Doi 82, expressed	3 out of 5	0.0043	1.2			0.0145	1.47749	2.3e-06	2.17979
Limd2	67803	LIM domain containing 2	3 out of 5			0.0469	-1.28	0.0033	-1.40281	0.0274	-1.28638
Appl2	216190	adaptor protein, phosphotyrosine interaction, PH domain and leucine zipper containing 2	3 out of 5	0.0147	-1.43	0.0004	-1.34			0.0009	-1.22246
Panx1	55991	pannexin 1	3 out of 5	0.0012	1.34			0.0037	1.73716	0.0008	1.55503
Grid1	14803	glutamate receptor, ionotropic, delta 1	3 out of 5	0.0056	-1.27			2.8e-05	-1.79178	0.0005	-1.59875
Mm.372326	NA		3 out of 5	0.0005	1.42	0.0176	1.31			0.017	-1.27594
Hist2h3c1	15077	histone cluster 2, H3c1	3 out of 5	0.007	1.25	0.0435	1.5	0.0151	-1.23378
Slc20a1	20515	solute carrier family 20, member 1	3 out of 5	0.0001	1.25			1.1e-05	1.85561	3.4e-05	1.57456
Echdc2	52430	enoyl Coenzyme A hydratase domain containing 2	3 out of 5	0.0027	-1.53			1.6e-05	-1.63484	0.0013	-1.34326
Vwa1	246228	von Willebrand factor A domain containing 1	3 out of 5	0.0018	1.47			0.0071	1.71906	0.0161	1.35773
Cpne4	74020	copine IV	3 out of 5	0.0395	-1.3			0.0066	-1.64412	0.0003	1.66626
Paqr9	75552	progestin and adipoQ receptor family member IX	3 out of 5	0.0022	1.4	0.007	1.27			0.0162	-1.35009
Dtna	13527	dystrobrevin alpha	3 out of 5	0.0417	-1.26			0.0001	1.63182	1.3e-05	1.72853
Gpr177	68151	G protein-coupled receptor 177	3 out of 5	0.0009	1.43	0.0131	1.22	0.0181	1.29843
Ptbp2	56195	polypyrimidine tract binding protein 2	3 out of 5	0.0066	-1.52	0.0489	-1.24			0.0423	-1.22337
Plxna1	18844	plexin A1	3 out of 5	0.0026	-1.22			0.0061	1.31776	0.0008	2.53212
Ehd2	259300	EH-domain containing 2	3 out of 5	0.0001	1.23	0.0096	1.3	0.0177	1.36873
CLU	1191	clusterin	3 out of 5	0.0027	1.29					0.0048	1.23307	3
B430203I24Rik	97874	RIKEN cDNA B430203I24 gene	3 out of 5	0.0003	-1.77			0.0353	-1.32162	0.0436	-1.37412
Insm1	53626	insulinoma-associated 1	3 out of 5	0.0371	-1.32			0.0006	1.76924	0.0499	1.4981
Tmeff2	56363	transmembrane protein with EGF-like and two follistatin-like domains 2	3 out of 5	0.0042	1.41	0.0146	1.24	0.0259	1.26986
Sept3	24050	septin 3	3 out of 5	0.0119	-1.44			0.0062	-1.64772	0.0217	-1.41887
Hjurp	381280	Holliday junction recognition protein	3 out of 5	0.0104	-1.21	0.0348	-1.24			0.0009	1.6345
Cx3cr1	13051	chemokine (C-X3-C) receptor 1	3 out of 5	0.0431	1.41	0.0154	1.23			0.0383	-1.38824
Limch1	77569	LIM and calponin homology domains 1	3 out of 5	1.7e-05	1.4			5.6e-07	-1.48096	0.0009	-1.63897
Lamc2	16782	laminin, gamma 2	3 out of 5	0.0001	1.46			0.0034	1.63133	0.0396	1.39243
Cblb	208650	Casitas B-lineage lymphoma b	3 out of 5	0.003	-1.21			0.0179	-1.32205	0.0004	-2.38723
Cadps2	320405	Ca2+-dependent activator protein for secretion 2	3 out of 5	0.0066	-1.47			0.0454	-1.22202	0.0008	1.90658
B3gat1	76898	beta-1,3-glucuronyltransferase 1 (glucuronosyltransferase P)	3 out of 5	0.0391	-1.27	0.0225	-1.24			0.0093	1.54269
5430434G16Rik	71385	RIKEN cDNA 5430434G16 gene	3 out of 5	0.0017	-1.41			0.0482	-1.28158	0.0006	-1.91877
Ddo	70503	D-aspartate oxidase	3 out of 5	0.0197	1.36			0.0088	1.42945	0.0022	-1.75143
Pip4k2a	18718	phosphatidylinositol-5-phosphate 4-kinase, type II, alpha	3 out of 5			0.0105	-1.2	7.7e-05	-1.22175	0.0467	-1.61381
Itpkb	320404	inositol 1,4,5-trisphosphate 3-kinase B	3 out of 5	0.0198	1.31	0.0245	1.26	0.0154	1.31839
Mm.406713	NA		3 out of 5	0.0301	-1.4			0.0024	-1.69475	0.0128	-1.40442
E230008O15Rik	319862	RIKEN cDNA E230008O15 gene	3 out of 5	0.0015	-1.77			0.0332	-1.29872	0.0071	-1.35809
Thra	21833	thyroid hormone receptor alpha	3 out of 5	0.0008	-1.28	0.0258	-1.33			0.0005	1.34252
Rcn1	19672	reticulocalbin 1	3 out of 5	0.0091	-1.31			0.0083	-1.38314	0.0086	-1.90034
Tanc1	66860	tetratricopeptide repeat, ankyrin repeat and coiled-coil containing 1	3 out of 5	0.0005	1.46			0.0164	1.64587	0.0136	-1.34416
Dot1l	208266	DOT1-like, histone H3 methyltransferase (S. cerevisiae)	3 out of 5			0.0441	1.22	0.0036	1.44635	0.0036	1.25889
Itga6	16403	integrin alpha 6	3 out of 5	7.2e-05	1.45			0.0103	1.71667	0.0445	1.29322
Mm.37652	NA		3 out of 5			0.0427	-1.32	0.0135	-1.24565	0.0225	-1.30451
Mpp6	56524	membrane protein, palmitoylated 6 (MAGUK p55 subfamily member 6)	3 out of 5	0.0419	-1.42	0.0283	1.27			0.0328	-1.23798
Nuf2	66977	NUF2, NDC80 kinetochore complex component, homolog (S. cerevisiae)	3 out of 5			0.0376	1.25	0.0073	-1.41664	0.0083	-1.20512
Pim1	18712	proviral integration site 1	3 out of 5	0.0153	1.38			0.0233	1.87763	0.0369	1.27853
St5	76954	suppression of tumorigenicity 5	3 out of 5	0.0113	-1.26			0.0228	-1.33437	0.0021	-2.12204
Akap2	11641	A kinase (PRKA) anchor protein 2	3 out of 5	0.0292	1.26			0.0035	-1.33457	0.0004	-2.10908
Sccpdh	109232	saccharopine dehydrogenase (putative)	3 out of 5	0.0006	1.37	0.0268	1.24	0.0047	1.26151
Rgl1	19731	ral guanine nucleotide dissociation stimulator,-like 1	3 out of 5	0.0065	-1.39			0.0057	-1.42652	0.0048	-1.65428
Gm9853	791360	predicted gene 9853	3 out of 5			0.0316	-1.2	0.0365	-1.51087	0.0014	-1.21799
Spin2	278240	spindlin family, member 2	3 out of 5	0.0001	-1.36			0.0432	-1.33464	0.0016	-1.84238
Ppp2r5c	26931	protein phosphatase 2, regulatory subunit B (B56), gamma isoform	3 out of 5	0.0015	1.36	0.0301	1.28			0.0022	1.288
Csf1	12977	colony stimulating factor 1 (macrophage)	3 out of 5	0.0004	1.25			0.0068	-1.39955	8.1e-05	-1.94112
Itga6	16403	integrin alpha 6	3 out of 5	0.0123	1.4			0.01	1.73991	0.0013	1.31401
Slc4a7	218756	solute carrier family 4, sodium bicarbonate cotransporter, member 7	3 out of 5	0.0311	-1.28			0.0145	-1.24622	0.0019	-2.24169
Amhr2	110542	anti-Mullerian hormone type 2 receptor	3 out of 5	0.0114	1.21	0.0211	1.36			0.0062	1.33159
Cdh7	241201	cadherin 7, type 2	3 out of 5	0.01	1.23			0.0363	1.74201	0.0087	1.52012
Lamp2	16784	lysosomal-associated membrane protein 2	3 out of 5	0.0036	1.38	0.0189	1.24	0.0022	1.21377
1110032F04Rik	68725	RIKEN cDNA 1110032F04 gene	3 out of 5	0.0154	-1.35			0.049	-1.2447	0.0005	-1.99687
AI848100	226551	expressed sequence AI848100	3 out of 5	0.0067	-1.64			0.0185	-1.25141	0.0023	-1.47185
Zdhhc15	108672	zinc finger, DHHC domain containing 15	3 out of 5	0.0344	-1.26			0.0176	-1.48402	0.002	-1.73585
2200002K05Rik	69137	RIKEN cDNA 2200002K05 gene	3 out of 5	0.0213	-1.31	0.0012	-1.29			0.0113	-1.29295
Uchl1	22223	ubiquitin carboxy-terminal hydrolase L1	3 out of 5	0.0017	1.24	0.0012	1.25	0.0237	1.33517
Robo2	268902	roundabout homolog 2 (Drosophila)	3 out of 5	1.7e-05	-1.56			0.0116	-1.24882	0.0254	1.58139
Mccc2	78038	methylcrotonoyl-Coenzyme A carboxylase 2 (beta)	3 out of 5			0.0079	-1.25	0.0031	-1.35989	0.0088	-1.21457
Gm13306	100039863	Predicted gene 13306	3 out of 5	0.0196	-1.45			0.0058	-1.55659	0.031	-1.37522
2900072G11Rik	73005	RIKEN cDNA 2900072G11 gene	3 out of 5	0.0141	-1.51			0.0283	-1.56805	0.0308	-1.27253
Slc25a24	229731	solute carrier family 25 (mitochondrial carrier, phosphate carrier), member 24	3 out of 5	0.0067	1.25	0.0408	1.22	0.0141	-1.37118
Gpam	14732	glycerol-3-phosphate acyltransferase, mitochondrial	3 out of 5	0.0004	1.35	0.0417	1.25	0.0174	1.21419
Spata2	263876	spermatogenesis associated 2	3 out of 5	1.6e-05	-1.31			0.005	-1.33612	0.0004	-1.84305
Samd14	217125	sterile alpha motif domain containing 14	3 out of 5	0.0029	-1.22			0.0111	-1.43148	0.001	-1.8424
Mcl1	17210	myeloid cell leukemia sequence 1	3 out of 5	0.0026	1.42	0.0171	1.24			0.0009	-1.2117
Sod2	20656	superoxide dismutase 2, mitochondrial	3 out of 5	0.0016	-1.23	0.046	-1.33			0.0294	-1.301
Cspp1	211660	centrosome and spindle pole associated protein 1	3 out of 5	0.0006	-1.81			0.0099	-1.21817	0.0126	-1.29452
Glt25d1	234407	glycosyltransferase 25 domain containing 1	3 out of 5	0.0185	-1.23	0.0218	-1.26			0.0428	-1.39501
Stag1	20842	stromal antigen 1	3 out of 5	0.004	-1.24	0.0355	-1.29	0.0092	-1.22664
Tmem109	68539	transmembrane protein 109	3 out of 5	0.0041	-1.45			0.018	-1.36612	0.04	-1.5183
Zfp64	22722	zinc finger protein 64	3 out of 5	0.0195	-1.27			0.0069	-1.65475	0.0331	-1.46164
Mrpl54	66047	mitochondrial ribosomal protein L54	3 out of 5			0.0086	1.24	0.0081	-1.32115	0.0165	-1.21716
Trpc5	22067	transient receptor potential cation channel, subfamily C, member 5	3 out of 5	0.0055	-1.41			0.0012	-1.51976	0.0132	-1.40463
Sfrs8	231769	splicing factor, arginine/serine-rich 8	3 out of 5	0.001	-1.63			0.0137	-1.2617	0.0167	-1.39382
Spint1	20732	serine protease inhibitor, Kunitz type 1	3 out of 5	0.0033	1.59			0.0134	-1.24332	0.0181	-1.46597
Atp11c	320940	ATPase, class VI, type 11C	3 out of 5	0.0022	-1.35			0.0075	1.53141	0.0028	1.47038
Slc40a1	53945	solute carrier family 40 (iron-regulated transporter), member 1	3 out of 5			0.0334	1.23	0.001	-1.2951	0.0125	-1.27272
Mm.323004	NA		3 out of 5	0.0102	-1.32			0.0446	-1.35149	0.0138	-1.72181
Nap1l1	53605	nucleosome assembly protein 1-like 1	3 out of 5	0.0016	-1.32	0.0068	-1.26			0.0255	-1.25138
Asphd1	233879	aspartate beta-hydroxylase domain containing 1	3 out of 5	0.0003	-1.22			0.0484	1.26274	3.2e-05	2.09002
Prox1	19130	prospero-related homeobox 1	3 out of 5	0.0089	1.41			0.0051	-1.59202	0.0293	-1.30495
Cadm2	239857	cell adhesion molecule 2	3 out of 5	0.0011	-1.53			0.0203	1.26064	0.0312	1.49309
Mm.381420	NA		3 out of 5	0.0072	-1.37			0.0027	-1.62345	0.0039	-1.32736
C77370	245555	expressed sequence C77370	3 out of 5	0.0205	-1.23			0.0005	-1.32889	0.0072	-1.87435
Dpy19l3	233115	dpy-19-like 3 (C. elegans)	3 out of 5	0.0095	1.3			0.0421	1.3299	0.0003	1.75044
Lrrn3	16981	leucine rich repeat protein 3, neuronal	3 out of 5	2.4e-05	-1.35			0.011	-1.50578	0.0209	-1.45354
Ctsb	13030	cathepsin B	3 out of 5	0.0124	1.23			0.0288	1.35036	0.0347	1.81732
Shisa2	219134	shisa homolog 2 (Xenopus laevis)	3 out of 5	0.0313	-1.29	0.0484	-1.24	0.042	-1.20734
3110052M02Rik	73229	RIKEN cDNA 3110052M02 gene	3 out of 5	0.0063	-1.25	0.0194	-1.28			0.0244	1.25632
Adam23	23792	a disintegrin and metallopeptidase domain 23	3 out of 5	0.0294	-1.27			0.004	1.27035	0.0003	1.84621
Camk4	12326	calcium/calmodulin-dependent protein kinase IV	3 out of 5	0.0013	-1.45			0.0245	-1.36649	0.015	1.41685
1110018H23Rik	68509	RIKEN cDNA 1110018H23 gene	3 out of 5	0.0193	-1.27			0.0006	-1.65386	0.0483	-1.36402
Emid1	140703	EMI domain containing 1	3 out of 5	0.0053	1.47			0.0084	1.36814	0.0107	1.38239
Pcdh7	54216	protocadherin 7	3 out of 5	0.0131	1.35			0.007	1.49653	0.0065	1.41567
Far2	330450	fatty acyl CoA reductase 2	3 out of 5	0.0054	-1.56			0.0015	-1.3265	0.0036	-1.30785
Usp50	75083	ubiquitin specific peptidase 50	3 out of 5	0.015	1.28			0.0215	-1.31223	0.0192	-1.73988
Mfap3	216760	microfibrillar-associated protein 3	3 out of 5	4.2e-05	-1.31	0.0164	-1.23			0.0284	-1.25039
Mas1	17171	MAS1 oncogene	3 out of 5	0.0002	-1.25			0.002	-1.45306	0.0065	-1.58962
Hexb	15212	hexosaminidase B	3 out of 5	0.0255	1.22	0.039	1.24			0.0003	-1.32875
Efs	13644	embryonal Fyn-associated substrate	3 out of 5	0.0067	-1.23	0.042	-1.25	0.0393	-1.20767
Cebpa	12606	CCAAT/enhancer binding protein (C/EBP), alpha	3 out of 5	0.0037	1.27			0.0019	1.46642	0.0115	1.53445
9930013L23Rik	80982	RIKEN cDNA 9930013L23 gene	3 out of 5	0.013	-1.34			0.0195	-1.49134	0.004	-1.41783
E030049G20Rik	210356	RIKEN cDNA E030049G20 gene	3 out of 5	0.0111	-1.39			0.0094	-1.49603	0.0448	-1.34125
Lasp1	16796	LIM and SH3 protein 1	3 out of 5			0.0237	-1.23	0.022	-1.24958	0.0497	1.21736
6430514M23Rik	399595	RIKEN cDNA 6430514M23 gene	3 out of 5	0.0011	1.35			0.0483	1.21275	0.0001	1.77496
Kif17	16559	kinesin family member 17	3 out of 5	4.1e-07	1.42			0.0395	1.40459	0.0109	1.39416
Rbpj	19664	recombination signal binding protein for immunoglobulin kappa J region	3 out of 5	0.0061	1.21			0.0229	1.76677	0.0033	1.31975
Gtdc1	227835	glycosyltransferase-like domain containing 1	3 out of 5	0.0067	-1.23	0.0347	-1.26			0.0307	-1.25685
Bzw2	66912	basic leucine zipper and W2 domains 2	3 out of 5	0.0156	-1.24			0.01	-1.40782	0.0017	-1.62497
Tnfrsf19	29820	tumor necrosis factor receptor superfamily, member 19	3 out of 5	0.0011	1.28	0.0051	1.23			0.0061	1.25806
A930001N09Rik	77128	RIKEN cDNA A930001N09 gene	3 out of 5	0.0076	-1.23	0.0033	-1.25			0.0028	1.26882
Mbnl2	105559	muscleblind-like 2	3 out of 5	0.0233	-1.45			0.0051	1.26687	0.0043	1.49228
Sgk1	20393	serum/glucocorticoid regulated kinase 1	3 out of 5	0.0095	1.47			0.0315	1.43478	0.0412	1.26446
Siae	22619	sialic acid acetylesterase	3 out of 5	0.0009	1.25			0.0218	1.4648	0.0096	1.53665
Mast3	546071	microtubule associated serine/threonine kinase 3	3 out of 5	0.019	-1.26			0.0022	1.31093	0.0008	1.72216
Igsf9	93842	immunoglobulin superfamily, member 9	3 out of 5	0.0055	1.34			0.0105	1.5361	0.0024	1.33361
Cited2	17684	Cbp/p300-interacting transactivator, with Glu/Asp-rich carboxy-terminal domain, 2	3 out of 5	0.0003	1.47			0.0016	-1.37309	0.0149	-1.31372
Bach1	12013	BTB and CNC homology 1	3 out of 5	0.0038	1.5			0.0041	1.33462	0.0116	1.3084
Pdzd2	68070	PDZ domain containing 2	3 out of 5	0.0045	1.62			0.0409	1.25736	0.0276	1.24907
Syt7	54525	synaptotagmin VII	3 out of 5	0.0402	-1.24	0.0198	-1.21	0.0108	1.22233
Mbd4	17193	methyl-CpG binding domain protein 4	3 out of 5	0.0058	-1.31			0.0144	-1.55727	0.0116	-1.3323
Capn5	12337	calpain 5	3 out of 5	0.0009	-1.24			0.0191	-1.48653	0.0039	-1.48265
Fhad1	329977	forkhead-associated (FHA) phosphopeptide binding domain 1	3 out of 5	0.0206	1.43			0.0159	1.36616	0.0353	-1.36372
Ppp1r14c	76142	protein phosphatase 1, regulatory (inhibitor) subunit 14c	3 out of 5	0.0002	-1.29			0.0009	-1.49494	0.0265	-1.41143
C1ql3	227580	C1q-like 3	3 out of 5	0.0019	1.37			0.0151	-1.48431	0.0076	-1.30081
Ermp1	226090	endoplasmic reticulum metallopeptidase 1	3 out of 5	0.0481	-1.36			0.0331	-1.46291	0.005	-1.32654
Gabrg1	14405	gamma-aminobutyric acid (GABA) A receptor, subunit gamma 1	3 out of 5	0.0119	-1.49			0.0262	-1.27436	0.0127	-1.35956
Ppat	231327	phosphoribosyl pyrophosphate amidotransferase	3 out of 5			0.0449	-1.22	0.0291	-1.20794	0.0006	-1.20728
Inpp5f	101490	inositol polyphosphate-5-phosphatase F	3 out of 5	0.0029	-1.28			0.0288	1.35169	0.0021	1.55297
Gm7420	664949	predicted gene 7420	3 out of 5	0.0177	-1.2			0.0444	-1.43082	0.0154	-1.55655
Rps6ka3	110651	ribosomal protein S6 kinase polypeptide 3	3 out of 5	0.0074	-1.41			0.0076	1.45025	0.0008	1.2606
Raph1	77300	Ras association (RalGDS/AF-6) and pleckstrin homology domains 1	3 out of 5	0.0036	-1.39			0.0008	1.31674	0.0117	1.44544
Bhlhe22	59058	basic helix-loop-helix family, member e22	3 out of 5	0.0025	-1.31			0.0029	-1.37539	0.0301	-1.47529
Sardh	192166	sarcosine dehydrogenase	3 out of 5	4.7e-05	1.56			0.0041	1.26213	0.0292	-1.26773
Rian	75745	RNA imprinted and accumulated in nucleus	3 out of 5	0.0084	-1.31			0.0234	1.53419	0.027	1.30291
Bcl11b	58208	B-cell leukemia/lymphoma 11B	3 out of 5	0.0012	-1.35			0.0292	-1.23132	0.0029	-1.60957
Rnh1	107702	ribonuclease/angiogenin inhibitor 1	3 out of 5	7.5e-07	1.47			0.0198	1.2603	0.0045	1.38672
Aqp11	66333	aquaporin 11	3 out of 5	0.0058	-1.34			0.0159	-1.45222	0.0088	-1.34175
Kifc2	16581	kinesin family member C2	3 out of 5	0.0006	-1.45			0.0179	-1.27939	0.0336	-1.38477
Fgfbp3	72514	fibroblast growth factor binding protein 3	3 out of 5	0.0011	-1.44			0.0266	-1.37525	0.0053	-1.27412
Hr	15460	hairless	3 out of 5	0.0392	1.2			0.046	1.21326	8.1e-05	1.83995
Klhdc8b	78267	kelch domain containing 8B	3 out of 5	0.0022	1.33			0.0215	1.37015	0.0263	1.41061
Adamts9	101401	a disintegrin-like and metallopeptidase (reprolysin type) with thrombospondin type 1 motif, 9	3 out of 5	0.0457	-1.33			0.0004	-1.48113	0.0133	-1.28753
Mpdz	17475	multiple PDZ domain protein	3 out of 5	0.0004	-1.2	0.0105	-1.2			0.0386	1.29134
LOC552874	552874	hypothetical LOC552874	3 out of 5	4e-07	-1.51			0.0176	-1.22534	0.0116	1.32701
Sh3bgrl3	73723	SH3 domain binding glutamic acid-rich protein-like 3	3 out of 5	5.7e-08	1.41			0.0001	1.32765	0.0018	1.33921
Cdc40	71713	cell division cycle 40	3 out of 5	2.9e-05	-1.43			0.0055	-1.36396	0.0005	-1.26774
Snhg4	100503380	small nucleolar RNA host gene 4 (non-protein coding)	3 out of 5	0.0015	-1.28			0.0009	-1.39253	0.0069	-1.42114
Tbc1d8	54610	TBC1 domain family, member 8	3 out of 5	0.0011	1.38			0.0086	1.23232	0.0032	1.48631
1110006E14Rik	76286	RIKEN cDNA 1110006E14 gene	3 out of 5	0.0438	-1.29			0.0067	1.37503	0.0155	1.42514
LOC553095	553095	hypothetical LOC553095	3 out of 5	0.0013	-1.49			0.0073	-1.30237	0.0098	-1.23016
D630045J12Rik	330286	RIKEN cDNA D630045J12 gene	3 out of 5	8.2e-05	-1.23			0.0007	1.39272	0.0008	1.47222
Ppp3r1	19058	protein phosphatase 3, regulatory subunit B, alpha isoform (calcineurin B, type I)	3 out of 5	0.0247	-1.29			0.0067	1.32719	0.0049	1.47272
Oxr1	170719	oxidation resistance 1	3 out of 5	0.0271	-1.46			0.0021	-1.28449	0.0236	-1.29166
Susd4	96935	sushi domain containing 4	3 out of 5	0.0065	1.26			0.0093	1.42182	0.0069	1.39365
Sept11	52398	septin 11	3 out of 5	0.0095	-1.21			0.0085	1.21658	0.0011	1.73076
1700020C11Rik	67900	RIKEN cDNA 1700020C11 gene	3 out of 5	0.001	-1.26			0.0035	-1.22702	0.0015	-1.64339
Cryl1	68631	crystallin, lambda 1	3 out of 5	0.0011	-1.25			0.0019	-1.31443	0.0245	-1.53748
Il17d	239114	interleukin 17D	3 out of 5	0.0309	-1.3			0.0047	-1.3135	0.0276	-1.46702
BB265744	NA		3 out of 5	0.0209	-1.24			0.0219	-1.24713	0.0019	-1.6345
Ankrd11	77087	ankyrin repeat domain 11	3 out of 5	0.0272	-1.21	0.0136	-1.2			0.0013	1.22023
Osbpl1a	64291	oxysterol binding protein-like 1A	3 out of 5	0.0025	-1.41			0.0366	-1.32401	2.5e-05	-1.29591
Stim2	116873	stromal interaction molecule 2	3 out of 5	0.0204	-1.34			0.0094	1.22021	0.0068	-1.52811
B4galt1	14595	UDP-Gal:betaGlcNAc beta 1,4- galactosyltransferase, polypeptide 1	3 out of 5	0.0004	1.41			0.0057	1.3616	0.0298	-1.23876
Prkab2	108097	protein kinase, AMP-activated, beta 2 non-catalytic subunit	3 out of 5	0.0022	1.27			0.0202	1.50137	0.0356	-1.2758
Parp1	11545	poly (ADP-ribose) polymerase family, member 1	3 out of 5	0.0302	-1.21			0.0129	-1.29617	0.0047	-1.58633
Napa	108124	N-ethylmaleimide sensitive fusion protein attachment protein alpha	3 out of 5	0.0016	1.28			0.0025	1.40218	0.0029	1.36091
Gmds	218138	GDP-mannose 4, 6-dehydratase	3 out of 5	0.0193	-1.35			0.0277	-1.34677	0.0013	-1.33667
Camkk1	55984	calcium/calmodulin-dependent protein kinase kinase 1, alpha	3 out of 5	0.0016	-1.21			0.0038	1.3684	0.0066	1.47549
Homer2	26557	homer homolog 2 (Drosophila)	3 out of 5	0.0009	-1.29			0.0146	-1.37574	0.0004	-1.36629
Dbt	13171	dihydrolipoamide branched chain transacylase E2	3 out of 5	0.0364	-1.21			0.0471	-1.3635	0.0017	-1.46998
2310058N22Rik	71921	RIKEN cDNA 2310058N22 gene	3 out of 5	0.0002	-1.47			0.0014	-1.25815	0.0019	-1.25539
Hsd3b7	101502	hydroxy-delta-5-steroid dehydrogenase, 3 beta- and steroid delta-isomerase 7	3 out of 5	1.6e-05	1.43			0.0287	1.28866	0.0372	1.27673
Sdccag8	76816	serologically defined colon cancer antigen 8	3 out of 5	0.0037	-1.36			0.0336	-1.39715	0.0098	-1.2342
2810025M15Rik	69953	RIKEN cDNA 2810025M15 gene	3 out of 5	4.2e-05	1.22			0.0226	-1.38521	0.0002	-1.42366
C030005H24Rik	78537	RIKEN cDNA C030005H24 gene	3 out of 5	0.0038	-1.31			0.0181	-1.48005	0.0449	-1.20188
Pcdh10	18526	protocadherin 10	3 out of 5	0.0048	-1.32			0.0278	-1.27745	0.0018	-1.4297
Ahsa2	268390	AHA1, activator of heat shock protein ATPase homolog 2 (yeast)	3 out of 5	0.0019	-1.43			0.0021	-1.21	0.022	-1.3592
Asap1	13196	ArfGAP with SH# domain, ankyrin repeat and PH domain1	3 out of 5	0.0228	-1.31			0.0003	1.40412	0.0205	1.28199
March1	72925	membrane-associated ring finger (C3HC4) 1	3 out of 5	0.036	-1.26			0.0093	-1.53271	0.0299	1.20171
Spag1	26942	sperm associated antigen 1	3 out of 5	0.0315	-1.21			0.0163	-1.33164	0.0331	-1.4751
Zmat4	320158	zinc finger, matrin type 4	3 out of 5	0.0032	-1.28			0.0131	-1.45332	0.0042	-1.25248
Susd4	96935	sushi domain containing 4	3 out of 5	0.0226	1.22			0.0058	1.39296	0.0015	1.39323
Atp1b2	11932	ATPase, Na+/K+ transporting, beta 2 polypeptide	3 out of 5	0.0487	1.28			0.0066	1.26429	0.0023	1.46272
Agap1	347722	ArfGAP with GTPase domain, ankyrin repeat and PH domain 1	3 out of 5	0.0488	-1.22			0.0047	-1.28091	0.0082	-1.51588
Spire1	68166	spire homolog 1 (Drosophila)	3 out of 5	0.0212	-1.21			0.0253	1.2695	0.0013	1.53807
Slc16a2	20502	solute carrier family 16 (monocarboxylic acid transporters), member 2	3 out of 5	0.0235	-1.24			0.0075	-1.40758	0.03	-1.32942
Tmem181a	77106	transmembrane protein 181A	3 out of 5	0.0017	-1.25			0.0005	1.33244	0.0022	1.40193
Cdc40	71713	cell division cycle 40	3 out of 5	0.0012	-1.34			0.0039	-1.32595	0.0439	-1.2959
Ermp1	226090	endoplasmic reticulum metallopeptidase 1	3 out of 5	0.0024	1.2			0.0106	-1.28092	0.0003	-1.49739
Phf20l1	239510	PHD finger protein 20-like 1	3 out of 5	0.0132	-1.26			0.0036	1.31691	0.0101	1.38303
Fam181b	58238	family with sequence similarity 181, member B	3 out of 5	0.0138	-1.24			0.0001	-1.46609	0.0236	-1.2167
Mras	17532	muscle and microspikes RAS	3 out of 5	0.003	1.29			0.0283	1.27312	0.0055	1.38348
Lgr6	329252	leucine-rich repeat-containing G protein-coupled receptor 6	3 out of 5	0.0058	1.26			0.0014	-1.31363	0.0136	-1.34675
Pcdhb9	93880	protocadherin beta 9	3 out of 5	0.0239	1.28			0.0051	1.2208	0.0048	-1.43275
Bex4	406217	brain expressed gene 4	3 out of 5	0.0289	-1.3			0.0123	-1.31067	0.0028	-1.27578
Sypl2	17306	synaptophysin-like 2	3 out of 5	0.0432	-1.26			0.0061	-1.22652	0.0096	-1.42726
Atp1b3	11933	ATPase, Na+/K+ transporting, beta 3 polypeptide	3 out of 5	0.001	1.2			0.0125	1.32645	0.041	1.37029
Fam101a	73121	family with sequence similarity 101, member A	3 out of 5	0.005	1.35			0.0328	1.29056	0.0007	1.22567
Nrf1	18181	nuclear respiratory factor 1	3 out of 5	0.0031	-1.27			0.0417	1.24356	0.0001	1.3882
Camk2n1	66259	calcium/calmodulin-dependent protein kinase II inhibitor 1	3 out of 5	0.0265	-1.29			0.0005	1.24047	0.0035	1.36357
Dock4	238130	dedicator of cytokinesis 4	3 out of 5	0.0016	-1.29			0.0019	-1.35856	0.0382	-1.20345
Dnahc1	110084	dynein, axonemal, heavy chain 1	3 out of 5	0.0071	1.27			0.0097	1.32746	0.0013	1.27299
Ctsd	13033	cathepsin D	3 out of 5	0.0053	1.43			0.0317	1.20158	0.0126	1.21181
Ttc39b	69863	tetratricopeptide repeat domain 39B	3 out of 5	0.0041	1.31			0.0277	1.20576	0.0047	1.37315
Brwd1	93871	bromodomain and WD repeat domain containing 1	3 out of 5	0.0018	-1.31			0.0419	1.30349	0.0173	1.23635
Trpc4	22066	transient receptor potential cation channel, subfamily C, member 4	3 out of 5	0.0141	-1.21			0.0023	-1.2692	0.0049	-1.3994
Dact3	629378	dapper homolog 3, antagonist of beta-catenin (xenopus)	3 out of 5	0.0265	-1.26			0.0461	1.20575	0.0008	1.42108
Pbx2	18515	pre B-cell leukemia transcription factor 2	3 out of 5	0.0042	-1.21			0.0152	-1.36183	0.0029	-1.27524
Rnf157	217340	ring finger protein 157	3 out of 5	0.0071	-1.2			0.0004	1.34797	0.0156	1.29554
D930009K15Rik	399585	RIKEN cDNA D930009K15 gene	3 out of 5	0.0251	-1.23			0.0228	-1.20422	0.0006	-1.44034
Mrpl23	19935	mitochondrial ribosomal protein L23	3 out of 5	4.8e-05	-1.27			0.0101	-1.28682	0.0011	-1.28724
Ephb2	13844	Eph receptor B2	3 out of 5	0.0093	-1.22			0.0304	-1.28266	0.0411	1.34995
Ufsp1	70240	UFM1-specific peptidase 1	3 out of 5	0.0125	1.35			0.0005	1.24116	0.0005	1.22997
Bcl10	12042	B-cell leukemia/lymphoma 10	3 out of 5	0.0166	1.21			0.0497	1.36776	0.0094	1.24216
Ift122	81896	intraflagellar transport 122 homolog (Chlamydomonas)	3 out of 5	0.0124	-1.36			0.0205	-1.21994	0.0123	-1.23123
Zfp286	192651	zinc finger protein 286	3 out of 5	0.0001	-1.24			0.0024	-1.32639	0.0013	-1.24808
Zfp160	224585	zinc finger protein 160	3 out of 5	0.0475	-1.31			0.0389	1.21694	0.0178	1.29814
Snta1	20648	syntrophin, acidic 1	3 out of 5	0.0147	1.27			0.0407	1.28619	0.0065	1.25722
C230085N15Rik	320556	RIKEN cDNA C230085N15 gene	3 out of 5	0.0025	-1.38			0.0259	-1.20232	0.0039	-1.21392
Ifnar2	15976	interferon (alpha and beta) receptor 2	3 out of 5	0.0125	1.24			0.0009	1.31163	0.0295	1.25615
Dab1	13131	disabled homolog 1 (Drosophila)	3 out of 5	0.0249	-1.27			0.0221	-1.23212	0.006	1.31288
Nanos1	332397	nanos homolog 1 (Drosophila)	3 out of 5	0.0007	-1.24			0.011	-1.31828	0.0235	1.23705
Map2k5	23938	mitogen-activated protein kinase kinase 5	3 out of 5	0.0038	-1.3			0.0039	-1.22463	0.0387	-1.28388
Cadm1	54725	cell adhesion molecule 1	3 out of 5	0.0024	-1.28			0.009	-1.27438	0.0107	-1.24057
D930015E06Rik	229473	RIKEN cDNA D930015E06 gene	3 out of 5	0.0232	-1.21			0.0261	-1.31187	0.0037	-1.27131
4833424O15Rik	75769	RIKEN cDNA 4833424O15 gene	3 out of 5	0.0088	-1.27			0.0155	1.2459	0.0083	1.2806
Gpr34	23890	G protein-coupled receptor 34	3 out of 5	0.0129	-1.26			0.0358	1.22159	0.0366	-1.31185
C730029A08Rik	320926	RIKEN cDNA C730029A08 gene	3 out of 5	0.0014	1.27			0.0005	1.21105	0.0495	-1.31129
Prim1	19075	DNA primase, p49 subunit	3 out of 5	0.0483	-1.2			0.0441	-1.26683	0.006	-1.30749
Slc24a3	94249	solute carrier family 24 (sodium/potassium/calcium exchanger), member 3	3 out of 5	0.0071	-1.2			0.0159	-1.34347	0.0272	1.20232
Ttl	69737	tubulin tyrosine ligase	3 out of 5	0.0353	1.21			0.009	1.22269	0.0038	1.32596
Snhg10	69434	small nucleolar RNA host gene (non-protein coding) 10	3 out of 5	0.0043	-1.26			0.0206	-1.22354	0.0025	-1.26329
Ttc9	69480	tetratricopeptide repeat domain 9	3 out of 5	0.0348	-1.24			0.0041	1.22844	0.0163	1.25825
Pou3f3	18993	POU domain, class 3, transcription factor 3	3 out of 5	0.0033	-1.23			0.029	-1.21819	0.0094	1.23829
Slc35f5	74150	solute carrier family 35, member F5	3 out of 5	0.0416	1.21			0.0061	-1.20183	0.004	-1.2783
Phka2	110094	phosphorylase kinase alpha 2	3 out of 5	0.0035	1.21			0.0312	1.20296	0.0038	1.26331
Gpr115	78249	G protein-coupled receptor 115	2 out of 5	2.6e-07	4.68			0.0005	5.50403
Mm.132167	NA		2 out of 5					0.0004	-5.2469	2.6e-06	-8.42596
S100a6	20200	S100 calcium binding protein A6 (calcyclin)	2 out of 5	0.0001	3.75	0.0108	3.51
Nhlh1	18071	nescient helix loop helix 1	2 out of 5					0.0183	4.03882	8e-06	9.39765
Pcdh21	170677	protocadherin 21	2 out of 5					0.0001	-4.71547	8.6e-06	-6.56149
Npnt	114249	nephronectin	2 out of 5					0.0032	-3.72687	5.8e-06	-12.5474
Ecel1	13599	endothelin converting enzyme-like 1	2 out of 5	1.6e-07	4.01	0.0096	2.06
Drd1a	13488	dopamine receptor D1A	2 out of 5	8.9e-08	4.82					0.001	4.89956
Dpm3	68563	dolichyl-phosphate mannosyltransferase polypeptide 3	2 out of 5	0.001	3.49	0.0079	2.39
A330050F15Rik	320722	RIKEN cDNA A330050F15 gene	2 out of 5					1.3e-05	-4.35426	0.0017	-5.19267
Spon1	233744	spondin 1, (f-spondin) extracellular matrix protein	2 out of 5					2.4e-05	-4.10871	0.0002	-5.24387
Mm.91794	NA		2 out of 5					0.0001	-3.41079	0.0003	-7.51092
Drd1a	13488	dopamine receptor D1A	2 out of 5	1.5e-09	4.81					2.1e-05	4.0946
Chst9	71367	carbohydrate (N-acetylgalactosamine 4-0) sulfotransferase 9	2 out of 5					0.0003	-3.56293	1.5e-05	-6.46717
Spon1	233744	spondin 1, (f-spondin) extracellular matrix protein	2 out of 5					8.1e-06	-3.6047	1e-05	-5.62874
Ctla2a	13024	cytotoxic T lymphocyte-associated protein 2 alpha	2 out of 5	0.0001	2.92	0.0277	2.24
Kcne1l	66240	potassium voltage-gated channel, Isk-related family, member 1-like	2 out of 5	2.2e-08	3.15	0.0374	1.98
Cntn3	18488	contactin 3	2 out of 5					8e-07	-3.37698	1.5e-06	-5.1878
Ror1	26563	receptor tyrosine kinase-like orphan receptor 1	2 out of 5					1.1e-08	-3.58948	5.4e-05	-4.34834
Ogn	18295	osteoglycin	2 out of 5	0.0005	-2.85			0.0013	-3.78707
Klf10	21847	Kruppel-like factor 10	2 out of 5			0.0238	1.96	0.0093	3.09298
SLC6A5	9152	solute carrier family 6 (neurotransmitter transporter, glycine), member 5	2 out of 5	0.0002	7.2							3
Rreb1	68750	ras responsive element binding protein 1	2 out of 5					1.2e-05	-2.70267	8.5e-06	-7.23061
Gpr151	240239	G protein-coupled receptor 151	2 out of 5	1.8e-05	4.12	0.0172	1.52
Lgals1	16852	lectin, galactose binding, soluble 1	2 out of 5	5.7e-07	2.34	0.0421	2.33
Gal	14419	galanin	2 out of 5	0.0006	4.11			0.0369	2.57517
Rgs13	246709	regulator of G-protein signaling 13	2 out of 5	0.0065	2.22			0.001	6.61814
Lhfp	108927	lipoma HMGIC fusion partner	2 out of 5	5.4e-06	2.54	0.0127	1.84
Rprm	67874	reprimo, TP53 dependent G2 arrest mediator candidate	2 out of 5	0.0039	2.54					0.0014	-4.21025
Plekha2	83436	pleckstrin homology domain-containing, family A (phosphoinositide binding specific) member 2	2 out of 5	9.7e-08	2.55	0.0394	1.77
A930041H05Rik	77834	RIKEN cDNA A930041H05 gene	2 out of 5					4e-06	3.32525	0.0005	3.56741
Aplnr	23796	apelin receptor	2 out of 5			0.0095	5.91	0.0229	2.22274
Tgfa	21802	transforming growth factor alpha	2 out of 5					1.4e-08	-3.36575	0.0006	-3.174
Tspan18	241556	tetraspanin 18	2 out of 5					5.6e-05	-2.84047	3.6e-05	-3.48743
Ret	19713	ret proto-oncogene	2 out of 5	0.0014	2.14	0.0157	2.19
Pdlim1	54132	PDZ and LIM domain 1 (elfin)	2 out of 5	0.005	2.16	0.0207	2.04
Zmiz1	328365	zinc finger, MIZ-type containing 1	2 out of 5			0.0107	1.68	0.0018	2.58218
Rwdd3	73170	RWD domain containing 3	2 out of 5					1e-06	-2.47181	3.6e-05	-3.90487
AI256396	58871	EST AI256396	2 out of 5	0.0369	2.06	0.0009	2.36
Wnk4	69847	WNK lysine deficient protein kinase 4	2 out of 5					6.6e-05	5.82237	0.0009	2.40712
Plcb4	18798	phospholipase C, beta 4	2 out of 5					0.0014	2.46402	1.1e-06	3.56802
Igfbp6	16012	insulin-like growth factor binding protein 6	2 out of 5	1.3e-07	3.06	0.0192	1.41
SNAP25	6616	synaptosomal-associated protein, 25kDa	2 out of 5	1.2e-07	-1.99							4
Il16	16170	interleukin 16	2 out of 5					0.0008	-2.38257	0.0002	-3.82872
Lor	16939	loricrin	2 out of 5					3.1e-05	-2.12577	0.0001	-6.07566
Osmr	18414	oncostatin M receptor	2 out of 5	1.2e-05	3.35			0.0334	2.17146
Il20rb	213208	interleukin 20 receptor beta	2 out of 5					0.0045	-2.52947	0.003	-3.29098
Wnt9a	216795	wingless-type MMTV integration site 9A	2 out of 5					0.0057	-4.10588	0.0005	-2.45779
Vwf	22371	Von Willebrand factor homolog	2 out of 5	2.6e-06	2.25			0.0077	2.63326
B2m	12010	beta-2 microglobulin	2 out of 5			0.0368	1.37					3.5
EGR1	1958	early growth response 1	2 out of 5							0.0005	2.5936	3.5
Bai3	210933	brain-specific angiogenesis inhibitor 3	2 out of 5	4.3e-05	-2.58	0.0136	-1.4
Tesc	57816	tescalcin	2 out of 5					9.1e-08	2.96395	8.9e-05	2.65425
Parp3	235587	poly (ADP-ribose) polymerase family, member 3	2 out of 5	7.4e-05	3.12			0.0208	2.10805
Slc18a2	214084	solute carrier family 18 (vesicular monoamine), member 2	2 out of 5	0.0275	1.96	0.0011	1.96
Aqp4	11829	aquaporin 4	2 out of 5	3.9e-07	2.01	0.0056	1.76
Trnp1	69539	TMF1-regulated nuclear protein 1	2 out of 5	0.0024	2.02	0.0102	1.65
H2-Ab1	14961	histocompatibility 2, class II antigen A, beta 1	2 out of 5	0.0047	1.93	0.0485	1.93
Frzb	20378	frizzled-related protein	2 out of 5					0.0009	-2.17344	0.0012	-3.36565
LOC433762	433762	hypothetical gene LOC433762	2 out of 5			0.008	2.17			0.0014	2.21623
Glra2	237213	glycine receptor, alpha 2 subunit	2 out of 5					2.9e-05	-2.09419	1.8e-07	-3.61997
Rgnef	110596	Rho-guanine nucleotide exchange factor	2 out of 5					0.0007	-2.04858	1.6e-05	-3.84483
Rhoj	80837	ras homolog gene family, member J	2 out of 5	0.0003	2.34			0.0201	2.14431
Ccdc88c	68339	coiled-coil domain containing 88C	2 out of 5					0.0036	2.57055	0.0001	2.59759
Dhrs1	52585	dehydrogenase/reductase (SDR family) member 1	2 out of 5	0.0006	1.98	0.0379	1.59
Aqp4	11829	aquaporin 4	2 out of 5	2.1e-06	1.89	0.0098	1.86
Clec1a	243653	C-type lectin domain family 1, member a	2 out of 5					2.4e-06	-3.07101	0.0106	-2.32343
GPM6B	2824	glycoprotein M6B	2 out of 5	0.0059	-2.02							3
Hlf	217082	hepatic leukemia factor	2 out of 5	0.0008	-1.98	0.0152	-1.54
F2r	14062	coagulation factor II (thrombin) receptor	2 out of 5	0.0003	3.06	0.0092	1.29
Igsf1	209268	immunoglobulin superfamily, member 1	2 out of 5					9.6e-06	-3.92863	0.0001	-2.15446
Lypd1	72585	Ly6/Plaur domain containing 1	2 out of 5	5.5e-06	-1.91	0.0338	-1.65
Vgf	381677	VGF nerve growth factor inducible	2 out of 5	0.0153	1.95	0.0109	1.56
Parp8	52552	poly (ADP-ribose) polymerase family, member 8	2 out of 5					2e-05	2.69887	0.0012	2.34393
Runx1t1	12395	Runt-related transcription factor 1; translocated to, 1 (cyclin D-related)	2 out of 5	4.8e-06	-2.06	0.0113	-1.43
S100A10	6281	S100 calcium binding protein A10	2 out of 5	0.0006	1.95							3
Trak2	70827	trafficking protein, kinesin binding 2	2 out of 5	0.0008	1.91	0.0333	1.57
Mm.380756	NA		2 out of 5	4.6e-05	-2.06	0.0417	-1.42
Anxa2	12306	annexin A2	2 out of 5	1.7e-07	2.23			0.0273	2.10103
Dclk3	245038	doublecortin-like kinase 3	2 out of 5					0.0355	-1.76994	1.2e-05	-9.16331
BB011750	NA		2 out of 5	0.0003	-2.07	0.0182	-1.41
Fbln5	23876	fibulin 5	2 out of 5	2.2e-05	2.32			0.0002	2.01339
Fosl2	14284	fos-like antigen 2	2 out of 5			0.0417	1.46			0.0016	2.40081
Mn1	433938	meningioma 1	2 out of 5					0.0345	-2.16748	4.5e-05	2.7788
BB521571	NA		2 out of 5	1.1e-05	-3.38	0.0427	-1.26
Pacsin2	23970	protein kinase C and casein kinase substrate in neurons 2	2 out of 5					1.5e-05	-2.20262	0.0003	-2.70488
AV015101	NA		2 out of 5	0.0013	-1.88	0.0118	-1.57
4833422C13Rik	373852	RIKEN cDNA 4833422C13 gene	2 out of 5	0.0066	1.79					0.0003	-4.24154
Lyz1	17110	lysozyme 1	2 out of 5	7.5e-06	2.53			0.026	1.90538
Nrxn3	18191	neurexin III	2 out of 5					3.4e-06	2.03082	2.6e-05	3.08364
Odz2	23964	odd Oz/ten-m homolog 2 (Drosophila)	2 out of 5	0.0002	-2.34					6.4e-05	2.27193
Slc39a6	106957	solute carrier family 39 (metal ion transporter), member 6	2 out of 5					1.4e-09	-2.42804	1.4e-06	-2.35073
Ptgs2	19225	prostaglandin-endoperoxide synthase 2	2 out of 5	0.0187	3.41					0.0329	2.02456
Olfml2b	320078	olfactomedin-like 2B	2 out of 5					0.0339	-1.81357	2.4e-05	-4.30664
HSPA1A	3303	heat shock 70kDa protein 1A	2 out of 5							0.0059	-2.08085	3.5
BI076661	NA		2 out of 5					3.1e-05	-2.73551	0.0155	-2.19981
Lpar4	78134	lysophosphatidic acid receptor 4	2 out of 5					3.2e-05	-2.37068	0.0008	-2.35413
Nrxn3	18191	neurexin III	2 out of 5					7.1e-05	2.04951	5.9e-05	2.85983
Stard13	243362	StAR-related lipid transfer (START) domain containing 13	2 out of 5					1.1e-06	-2.27977	0.0013	-2.36571
Cox7a1	12865	cytochrome c oxidase, subunit VIIa 1	2 out of 5	0.0002	1.76	0.0191	1.74
Scn9a	20274	sodium channel, voltage-gated, type IX, alpha	2 out of 5					0.0013	-2.40489	0.0033	-2.30183
Rassf3	192678	Ras association (RalGDS/AF-6) domain family member 3	2 out of 5					0.0024	1.80327	0.0064	3.83391
1439709_at	NA		2 out of 5	0.0001	-2.54			0.0343	-1.81559
A330050F15Rik	320722	RIKEN cDNA A330050F15 gene	2 out of 5					3.1e-06	-3.07004	0.0009	-2.01502
Stc1	20855	stanniocalcin 1	2 out of 5					0.0001	-2.6175	0.0002	-2.12383
Vwa3b	70853	von Willebrand factor A domain containing 3B	2 out of 5					3.8e-05	-2.12218	0.0002	-2.43034
2900046F13Rik	73028	RIKEN cDNA 2900046F13 gene	2 out of 5	0.0003	-2.26			0.0026	-1.86389
Gm715	279618	predicted gene 715	2 out of 5					0.0029	2.39237	1e-05	2.19245
Cacng5	140723	calcium channel, voltage-dependent, gamma subunit 5	2 out of 5					0.0003	-2.02707	1.9e-05	-2.60555
Batf3	381319	basic leucine zipper transcription factor, ATF-like 3	2 out of 5	0.0099	1.64			0.0037	5.16059
Lyz2	17105	lysozyme 2	2 out of 5	1.2e-06	2.27			0.0135	1.84385
Il1r1	16177	interleukin 1 receptor, type I	2 out of 5					0.0065	-1.69176	0.0001	-4.75234
GRIA1	2890	glutamate receptor, ionotropic, AMPA 1	2 out of 5							0.0002	-1.82035	4
Mm.381910	NA		2 out of 5	0.0001	-1.78					0.0014	3.1067
Ccnf	12449	cyclin F	2 out of 5	0.0049	1.73	0.0214	1.58
Creb3l2	208647	cAMP responsive element binding protein 3-like 2	2 out of 5	0.0004	1.72	0.0377	1.6
Glis3	226075	GLIS family zinc finger 3	2 out of 5					0.0047	-2.0657	0.0015	-2.35248
Mm.384718	NA		2 out of 5			0.0113	1.37			0.0002	2.25141
Neu2	23956	neuraminidase 2	2 out of 5					0.0339	1.67616	0.0003	4.14401
Arhgap15	76117	Rho GTPase activating protein 15	2 out of 5					6.1e-06	-1.73133	3.3e-05	-3.5262
Adcy2	210044	adenylate cyclase 2	2 out of 5					0.0002	1.89574	0.003	2.67129
Spata13	219140	spermatogenesis associated 13	2 out of 5					0.0018	2.44358	0.0006	2.04034
Socs3	12702	suppressor of cytokine signaling 3	2 out of 5	0.0081	3.2			0.0393	1.64098
Eltd1	170757	EGF, latrophilin seven transmembrane domain containing 1	2 out of 5	0.0055	1.67	0.0176	1.67
Nupr1	56312	nuclear protein 1	2 out of 5	6e-05	2.53			0.0387	1.70964
Mapk4	225724	mitogen-activated protein kinase 4	2 out of 5					0.0217	1.77544	7.6e-05	2.9885
1458240_at	NA		2 out of 5	0.0004	-1.83			0.0008	-2.17217
BB310408	NA		2 out of 5					0.001	-1.74267	0.0001	-3.2072
Gadd45b	17873	growth arrest and DNA-damage-inducible 45 beta	2 out of 5	0.0177	1.62	0.04	1.92
Foxp1	108655	Forkhead box P1	2 out of 5	1.1e-05	-1.91	0.0334	-1.32
1447040_at	NA		2 out of 5	0.0027	-1.87			9.7e-05	-2.06979
Fmod	14264	fibromodulin	2 out of 5	0.0469	1.68			0.016	2.68325
Spp1	20750	secreted phosphoprotein 1	2 out of 5	0.0179	1.78			0.0465	2.21106
Pcsk5	18552	proprotein convertase subtilisin/kexin type 5	2 out of 5	0.003	1.61					0.0002	-4.74846
Plcb4	18798	phospholipase C, beta 4	2 out of 5					0.0014	2.34616	0.0161	2.02975
Runx1t1	12395	runt-related transcription factor 1; translocated to, 1 (cyclin D-related)	2 out of 5	0.0011	-1.78	0.0144	-1.38
C330006P03Rik	320588	RIKEN cDNA C330006P03 gene	2 out of 5			0.0098	5.66			0.042	-1.70368
Rhou	69581	ras homolog gene family, member U	2 out of 5					8.2e-07	-1.98466	0.0002	-2.3156
March1	72925	membrane-associated ring finger (C3HC4) 1	2 out of 5	0.0001	-2.26			0.0128	-1.73007
Frmd3	242506	FERM domain containing 3	2 out of 5					0.0107	1.56523	0.0014	5.88814
Mcm6	17219	minichromosome maintenance deficient 6 (MIS5 homolog, S. pombe) (S. cerevisiae)	2 out of 5					0.0003	-1.77507	0.0135	-2.7594
1700011I03Rik	75444	RIKEN cDNA 1700011I03 gene	2 out of 5					0.0025	1.98128	0.0319	2.29915
Kirrel3	67703	kin of IRRE like 3 (Drosophila)	2 out of 5	0.0029	-1.96			0.0034	-1.87655
Itih3	16426	inter-alpha trypsin inhibitor, heavy chain 3	2 out of 5	0.0006	2.18			0.0234	1.74565
Slit2	20563	slit homolog 2 (Drosophila)	2 out of 5	0.0001	-2.02			0.0005	-1.83446
Hist1h1c	50708	histone cluster 1, H1c	2 out of 5	0.0017	1.6	0.0148	1.76
Chga	12652	chromogranin A	2 out of 5	0.0057	1.71	0.0007	1.42
Grik3	14807	glutamate receptor, ionotropic, kainate 3	2 out of 5	0.0014	-1.68			0.0157	-2.42968
NRG1	3084	neuregulin 1	2 out of 5							0.0225	1.6757	4
Necab2	117148	N-terminal EF-hand calcium binding protein 2	2 out of 5					0.001	1.70896	7.1e-06	2.88215
Tac2	21334	tachykinin 2	2 out of 5	1.7e-07	3.83			0.0041	1.5223
Mpp7	75739	membrane protein, palmitoylated 7 (MAGUK p55 subfamily member 7)	2 out of 5	0.0121	1.67			0.0215	2.41741
Pdzrn4	239618	PDZ domain containing RING finger 4	2 out of 5					3.7e-07	-2.47787	0.0015	-1.84842
KCNB1	3745	potassium voltage-gated channel, Shab-related subfamily, member 1	2 out of 5							0.0036	1.82151	3
Capg	12332	capping protein (actin filament), gelsolin-like	2 out of 5	0.0003	2.12			0.0493	1.7159
BC048546	232400	cDNA sequence BC048546	2 out of 5					3.4e-06	-1.96585	0.0006	-2.17443
BG074974	NA		2 out of 5	0.0022	-2.07					0.0033	1.95673
FUT8	2530	fucosyltransferase 8 (alpha (1,6) fucosyltransferase)	2 out of 5	0.0024	-1.56							3.5
BB801162	NA		2 out of 5	0.0007	-2.08	0.034	-1.23
Mm.371841	NA		2 out of 5					0.0068	1.5537	0.0137	4.02359
Cobl	12808	cordon-bleu	2 out of 5					0.0083	1.89831	0.0006	2.20523
LOC552873	552873	hypothetical LOC552873	2 out of 5	8.3e-06	-2.78			0.0292	-1.55368
Bag3	29810	BCL2-associated athanogene 3	2 out of 5	0.0061	1.7	0.0026	1.37
Emp2	13731	epithelial membrane protein 2	2 out of 5			0.0459	1.39			0.0032	1.89433
Tnfrsf12a	27279	tumor necrosis factor receptor superfamily, member 12a	2 out of 5	0.0128	1.63	0.0456	1.44
Nfic	18029	nuclear factor I/C	2 out of 5					0.0024	1.63197	0.0001	2.95785
Igfbp7	29817	insulin-like growth factor binding protein 7	2 out of 5	0.0002	1.81			0.0162	1.89061
Fgl2	14190	fibrinogen-like protein 2	2 out of 5	8.7e-05	2.15			0.0258	1.64547
Popdc3	78977	popeye domain containing 3	2 out of 5					0.0091	-1.79236	0.0116	-2.30711
Fndc1	68655	fibronectin type III domain containing 1	2 out of 5					0.0029	-2.24119	0.0001	-1.84958
Fnip2	329679	folliculin interacting protein 2	2 out of 5					0.0002	-2.12425	0.0029	-1.92617
BB257461	NA		2 out of 5	9.2e-06	-2.53			0.0274	-1.54776
Ly86	17084	lymphocyte antigen 86	2 out of 5	3.3e-05	1.53	0.0333	1.76
Stard5	170460	StAR-related lipid transfer (START) domain containing 5	2 out of 5					0.0002	-1.68845	4.6e-06	-2.55843
Vstm2b	58188	V-set and transmembrane domain containing 2B	2 out of 5					0.0089	-1.71136	0.0025	-2.44509
S100a11	20195	S100 calcium binding protein A11 (calgizzarin)	2 out of 5	0.0003	1.9			0.0289	1.78178
Fras1	231470	Fraser syndrome 1 homolog (human)	2 out of 5					0.0049	-1.73842	0.0004	2.37106
Pctk3	18557	PCTAIRE-motif protein kinase 3	2 out of 5	0.0028	2.01					0.0035	-1.90259
Rbp1	19659	retinol binding protein 1, cellular	2 out of 5	8.9e-05	2.11			0.0269	1.64183
Srl	106393	sarcalumenin	2 out of 5					0.0021	-1.89612	2.7e-05	-2.08989
Epha10	230735	Eph receptor A10	2 out of 5					0.0011	-2.19876	0.0012	-1.85288
Adamts18	208936	a disintegrin-like and metallopeptidase (reprolysin type) with thrombospondin type 1 motif, 18	2 out of 5	0.0055	1.5	0.005	1.93
Fcgr3	14131	Fc receptor, IgG, low affinity III	2 out of 5	0.0019	1.63	0.0313	1.4
Card6	239319	caspase recruitment domain family, member 6	2 out of 5					0.0074	-1.57593	1.2e-05	-3.08017
Gm11681	100038732	predicted gene 11681	2 out of 5	0.0094	-1.86					0.0007	-2.03575
Ifitm1	68713	interferon induced transmembrane protein 1	2 out of 5	0.0002	1.76			0.0215	1.89909
Mm.447733	NA		2 out of 5	0.0015	-1.63	0.0012	-1.39
Mm.434948	NA		2 out of 5	5.5e-05	-3.1			0.0308	-1.45911
VSNL1	7447	visinin-like 1	2 out of 5							0.0009	1.71041	3
2900022M07Rik	72951	RIKEN cDNA 2900022M07 gene	2 out of 5	0.0025	-1.89	0.0376	-1.24
Grik4	110637	glutamate receptor, ionotropic, kainate 4	2 out of 5					9.3e-05	1.53815			3
Elk3	13713	ELK3, member of ETS oncogene family	2 out of 5	0.0003	1.77					0.0004	-2.16827
Spag9	70834	sperm associated antigen 9	2 out of 5	0.0017	-1.67	0.0466	-1.34
Usp29	57775	ubiquitin specific peptidase 29	2 out of 5					6.6e-06	1.90036	0.0011	2.02423
Smpdl3b	100340	sphingomyelin phosphodiesterase, acid-like 3B	2 out of 5					0.0002	-2.09993	0.0006	-1.8539
Gadd45a	13197	growth arrest and DNA-damage-inducible 45 alpha	2 out of 5	2.7e-06	1.73			0.0311	1.90828
Tbc1d16	207592	TBC1 domain family, member 16	2 out of 5					0.0027	-1.54632	1.3e-05	-3.11012
Lingo1	235402	leucine rich repeat and Ig domain containing 1	2 out of 5			0.0445	1.21			5.5e-05	2.38889
Prkar2b	19088	protein kinase, cAMP dependent regulatory, type II beta	2 out of 5					0.0002	1.44285			3.5
KIAA0513	9764	KIAA0513	2 out of 5	5.8e-05	1.54							3
Fabp7	12140	fatty acid binding protein 7, brain	2 out of 5					0.0454	-1.39234			4
Gbp2	14469	guanylate binding protein 2	2 out of 5	0.0008	1.95			0.0291	1.67627
Mfge8	17304	milk fat globule-EGF factor 8 protein	2 out of 5	0.0014	-1.89			0.0116	-1.73298
Ly6h	23934	lymphocyte antigen 6 complex, locus H	2 out of 5					0.0063	-1.72992	0.0008	-2.2912
Lrp1b	94217	low density lipoprotein-related protein 1B (deleted in tumors)	2 out of 5					0.0057	-1.51233	0.0078	-3.31884
Ccnd1	12443	cyclin D1	2 out of 5					6.5e-05	2.27701	0.0046	1.76638
Parva	57342	parvin, alpha	2 out of 5					0.012	1.62552	2.5e-08	2.55245
Gm13889	620695	predicted gene 13889	2 out of 5					0.0048	-1.70997	2.7e-05	-2.30289
Apod	11815	apolipoprotein D	2 out of 5	9.6e-06	1.76			0.0229	1.84916
Serping1	12258	serine (or cysteine) peptidase inhibitor, clade G, member 1	2 out of 5	0.001	1.84			0.0093	1.76331
Pcolce	18542	procollagen C-endopeptidase enhancer protein	2 out of 5	0.0238	1.57			0.0129	2.37543
Arl4d	80981	ADP-ribosylation factor-like 4D	2 out of 5					0.0474	2.79514	0.0003	1.63738
Lhfpl2	218454	lipoma HMGIC fusion partner-like 2	2 out of 5					0.0288	-1.60686	0.0057	-2.63679
Anxa4	11746	annexin A4	2 out of 5	6.4e-06	2.29			0.0357	1.51604
Golm1	105348	golgi membrane protein 1	2 out of 5					0.0001	-1.56688	1.3e-06	-2.81487
USP2	9099	ubiquitin specific peptidase 2	2 out of 5							0.0018	1.65734	3
Ppm1h	319468	protein phosphatase 1H (PP2C domain containing)	2 out of 5	0.0179	1.58	0.041	1.41
Fermt3	108101	fermitin family homolog 3 (Drosophila)	2 out of 5	0.0034	1.53	0.0197	1.5
Mm.19314	NA		2 out of 5					0.0069	-1.77928	0.0002	-2.12118
Krt12	268482	keratin 12	2 out of 5					0.0394	-1.64077	0.0003	2.38953
Fbln2	14115	fibulin 2	2 out of 5					0.0179	2.79779	0.0032	1.62205
Rgnef	110596	Rho-guanine nucleotide exchange factor	2 out of 5					0.0109	-1.50525	0.0053	-3.23309
RAP2A	5911	RAP2A, member of RAS oncogene family	2 out of 5							2.6e-05	-1.56477	3.5
Klk6	19144	kallikrein related-peptidase 6	2 out of 5	0.0003	6.16			0.009	1.35031
Plac9	211623	placenta specific 9	2 out of 5	0.0004	1.72					0.0148	2.15447
4933427G17Rik	74466	RIKEN cDNA 4933427G17 gene	2 out of 5					0.0079	-2.04969	0.0022	-1.83698
Bambi	68010	BMP and activin membrane-bound inhibitor, homolog (Xenopus laevis)	2 out of 5					0.0076	-1.67273	0.0012	-2.30752
Hectd2	226098	HECT domain containing 2	2 out of 5					0.0332	-1.97486	0.0246	-1.87702
Lpar4	78134	lysophosphatidic acid receptor 4	2 out of 5					0.0003	-1.95744	0.0015	-1.88445
Fam101b	76566	family with sequence similarity 101, member B	2 out of 5					0.0068	1.64118	0.0003	-2.36068
Hist1h2bc	68024	histone cluster 1, H2bc	2 out of 5	1.9e-07	1.49	0.0252	1.6
Slc14a1	108052	solute carrier family 14 (urea transporter), member 1	2 out of 5	5.4e-05	2.32			0.0344	1.47598
Mapk6	50772	mitogen-activated protein kinase 6	2 out of 5					0.0237	1.66898	5.3e-05	2.2885
Nnmt	18113	nicotinamide N-methyltransferase	2 out of 5	0.0002	1.93	0.0168	1.2
Mbp	17196	myelin basic protein	2 out of 5					0.0204	-1.33425			5
Slit2	20563	slit homolog 2 (Drosophila)	2 out of 5	0.0019	-1.65			0.0011	-1.96417
C430045I18Rik	77656	RIKEN cDNA C430045I18 gene	2 out of 5					0.0009	-1.7481	0.0048	-2.1084
NR4A2	4929	nuclear receptor subfamily 4, group A, member 2	2 out of 5							0.0004	-1.46218	4
Iigp1	60440	interferon inducible GTPase 1	2 out of 5					0.003	-1.9118	0.0274	-1.86896
Kctd15	233107	potassium channel tetramerisation domain containing 15	2 out of 5					0.0056	1.56514	2.3e-06	2.54474
Cenpp	66336	centromere protein P	2 out of 5			0.0354	-1.31			0.0087	-1.8251
Klhl32	212390	kelch-like 32 (Drosophila)	2 out of 5					0.001	-1.88089	7.6e-05	-1.90152
Col4a5	12830	collagen, type IV, alpha 5	2 out of 5	2.2e-06	1.79			0.0159	1.73169
Amy1	11722	amylase 1, salivary	2 out of 5			0.0168	-1.58			0.0086	-1.58402
Ap1s3	252903	adaptor-related protein complex AP-1, sigma 3	2 out of 5					1.4e-06	-2.43555	0.0044	-1.63576
Sphkap	77629	SPHK1 interactor, AKAP domain containing	2 out of 5	5.9e-05	-1.72			0.0011	-1.81427
Cav1	12389	caveolin 1, caveolae protein	2 out of 5	1.2e-06	1.92			0.0229	1.62876
Mamdc2	71738	MAM domain containing 2	2 out of 5	0.0002	2.28			0.0226	1.461
Ccdc109b	66815	coiled-coil domain containing 109B	2 out of 5	0.0052	1.48	0.0402	1.56
Ssbp2	66970	single-stranded DNA binding protein 2	2 out of 5	0.0004	-2.5					0.0179	-1.57803
Myo1b	17912	myosin IB	2 out of 5	0.003	-1.43					4.1e-05	4.63087
Cda	72269	cytidine deaminase	2 out of 5	0.0002	1.57			0.0003	2.15616
Cyp11a1	13070	cytochrome P450, family 11, subfamily a, polypeptide 1	2 out of 5					0.0249	1.80748	0.0031	1.98018
Nedd9	18003	neural precursor cell expressed, developmentally down-regulated gene 9	2 out of 5	0.0349	1.56	0.0166	1.37
Cd93	17064	CD93 antigen	2 out of 5	0.0039	1.4	0.018	2.34
Lrrc6	54562	leucine rich repeat containing 6 (testis)	2 out of 5					2.9e-05	2.22737	0.0112	1.6818
BB474515	NA		2 out of 5	0.0065	-1.79	0.0446	-1.22
Cyp11a1	13070	cytochrome P450, family 11, subfamily a, polypeptide 1	2 out of 5					0.0212	2.00875	0.0049	1.78666
Nol4	319211	nucleolar protein 4	2 out of 5	0.0007	-1.57	0.0485	-1.34
Dpyd	99586	dihydropyrimidine dehydrogenase	2 out of 5					1.1e-05	-1.83304	0.0027	-1.90214
Itgb2	16414	integrin beta 2	2 out of 5	0.0002	1.51	0.0405	1.42
Kalrn	NA	kalirin, RhoGEF kinase	2 out of 5	0.025	-1.6	0.027	-1.31
Mm.429538	NA		2 out of 5	0.0093	1.51					0.0025	2.81846
SLC2A3	6515	solute carrier family 2 (facilitated glucose transporter), member 3	2 out of 5							0.0002	-1.56569	3
5830408C22Rik	74744	RIKEN cDNA 5830408C22 gene	2 out of 5	0.0002	1.45	0.0271	1.57
Rasgrf2	19418	RAS protein-specific guanine nucleotide-releasing factor 2	2 out of 5					0.0002	-2.15577	0.0035	-1.68423
Me3	109264	malic enzyme 3, NADP(+)-dependent, mitochondrial	2 out of 5					0.0002	-1.53749	0.0002	-2.44123
H2-D1	14964	histocompatibility 2, D region locus 1	2 out of 5			0.0409	1.5	0.0284	1.41956
MFHAS1	9258	malignant fibrous histiocytoma amplified sequence 1	2 out of 5	0.0003	-1.41							3.5
ANK3	288	ankyrin 3, node of Ranvier (ankyrin G)	2 out of 5							0.0065	-1.41159	4
Cela1	109901	chymotrypsin-like elastase family, member 1	2 out of 5	5.5e-05	2.34			0.0399	1.4025
Kcnd2	16508	potassium voltage-gated channel, Shal-related family, member 2	2 out of 5	0.0007	-2.05			0.0135	-1.50943
Mm.385139	NA		2 out of 5					5e-06	2.14233	0.0096	1.67814
Ptger4	19219	prostaglandin E receptor 4 (subtype EP4)	2 out of 5					0.0448	1.33148	0.0006	4.66067
Shmt1	20425	serine hydroxymethyltransferase 1 (soluble)	2 out of 5					0.01	-1.64917	0.0045	-2.1336
GRM5	2915	glutamate receptor, metabotropic 5	2 out of 5	0.014	-1.36							4
Alcam	11658	activated leukocyte cell adhesion molecule	2 out of 5	0.0057	-1.64			6.5e-05	-1.85754
Rbm24	666794	RNA binding motif protein 24	2 out of 5	0.0059	-1.52			9.7e-05	-2.19089
Dleu2	668253	deleted in lymphocytic leukemia, 2	2 out of 5					0.0053	1.64934	0.0016	2.12502
Trpm3	226025	transient receptor potential cation channel, subfamily M, member 3	2 out of 5					8.7e-05	-1.74295	0.0188	-1.97105
Mm.202577	NA		2 out of 5	0.0006	-2.08			0.0096	-1.48339
DLG2	1740	discs, large homolog 2 (Drosophila)	2 out of 5	0.0009	-1.45							3
CNTNAP2	26047	contactin associated protein-like 2	2 out of 5	0.0024	-1.45							3
5830456J23Rik	76105	RIKEN cDNA 5830456J23 gene	2 out of 5					0.0003	-1.93489	0.0078	-1.77628
Stat3	20848	signal transducer and activator of transcription 3	2 out of 5	9.2e-07	1.63			1.8e-05	1.86616
Gpnmb	93695	glycoprotein (transmembrane) nmb	2 out of 5	2.1e-07	2.93					0.0257	-1.4582
Egr3	13655	early growth response 3	2 out of 5					0.0006	2.32598	0.0066	1.6017
Cyp4f15	106648	cytochrome P450, family 4, subfamily f, polypeptide 15	2 out of 5	0.0002	-1.42	0.0423	-1.65
6430597G12Rik	76210	RIKEN cDNA 6430597G12 gene	2 out of 5					0.0008	1.95797	0.0098	1.75565
Slc38a5	209837	solute carrier family 38, member 5	2 out of 5	0.0025	1.41	0.0177	1.7
Hist1h2bp	319188	histone cluster 1, H2bp	2 out of 5	2.3e-07	1.44	0.0482	1.54
Acta1	11459	actin, alpha 1, skeletal muscle	2 out of 5					0.0448	1.4501	9.6e-05	2.7717
Traf3ip2	103213	TRAF3 interacting protein 2	2 out of 5	0.0007	1.76	0.038	1.21
Upp1	22271	uridine phosphorylase 1	2 out of 5					0.0053	-1.74788	0.0034	-1.93893
Pla2g4e	329502	phospholipase A2, group IVE	2 out of 5	0.0273	1.44			0.0001	-2.62039
6330527O06Rik	76161	RIKEN cDNA 6330527O06 gene	2 out of 5	0.0006	-1.65					0.0048	-2.06568
Mm.308721	NA		2 out of 5	0.0004	-2.01			0.0062	-1.5023
Trp53bp1	27223	transformation related protein 53 binding protein 1	2 out of 5	0.0006	-3.25					0.0143	-1.42605
Dgat2	67800	diacylglycerol O-acyltransferase 2	2 out of 5					0.0235	-1.3718	0.0001	-3.4023
Olfm3	229759	olfactomedin 3	2 out of 5					0.0026	1.37429	0.001	-3.33472
Gprc5b	64297	G protein-coupled receptor, family C, group 5, member B	2 out of 5			0.022	1.33	2.2e-05	1.52574
Kntc1	208628	kinetochore associated 1	2 out of 5					0.0027	-1.53943	0.0002	-2.33231
Lemd1	213409	LEM domain containing 1	2 out of 5	0.001	1.93					0.0063	1.70349
Pkp2	67451	plakophilin 2	2 out of 5	0.0001	-1.47					0.0063	-2.90758
Card10	105844	caspase recruitment domain family, member 10	2 out of 5			0.0374	-1.27			0.0034	1.8057
Trpm3	226025	transient receptor potential cation channel, subfamily M, member 3	2 out of 5					0.0015	-1.64778	0.0217	-2.074
Syn2	20965	synapsin II	2 out of 5					0.0309	1.27017			4
Kcna5	16493	potassium voltage-gated channel, shaker-related subfamily, member 5	2 out of 5					0.0012	-2.10238	0.0055	-1.65454
5330423I11Rik	78268	RIKEN cDNA 5330423I11 gene	2 out of 5	0.0025	-1.63			0.0109	-1.83998
Zfhx3	11906	zinc finger homeobox 3	2 out of 5					0.0005	1.37587			3
Tekt5	70426	tektin 5	2 out of 5	0.0071	-1.6					0.0022	2.17168
Kctd12	239217	potassium channel tetramerisation domain containing 12	2 out of 5					4e-06	-1.61027	0.0003	-2.13127
Cdh10	320873	cadherin 10	2 out of 5			0.0004	-1.36			0.004	1.62493
Fus	233908	fusion, derived from t(12;16) malignant liposarcoma (human)	2 out of 5	0.0132	-1.69	0.0384	-1.23
Sat1	20229	spermidine/spermine N1-acetyl transferase 1	2 out of 5	0.0027	1.43	0.0041	1.51
Samd4	74480	sterile alpha motif domain containing 4	2 out of 5					0.001	1.72579	0.0046	1.91836
Plekha4	69217	pleckstrin homology domain containing, family A (phosphoinositide binding specific) member 4	2 out of 5	0.0015	1.64	0.0119	1.25
Tcerg1l	70571	transcription elongation regulator 1-like	2 out of 5					0.0046	-1.63678	0.0057	-2.05221
Plb1	665270	phospholipase B1	2 out of 5	0.0014	2.43			0.0246	-1.34983
Chl1	12661	cell adhesion molecule with homology to L1CAM	2 out of 5			0.0114	1.33			0.005	-1.65569
Ucma	68527	upper zone of growth plate and cartilage matrix associated	2 out of 5	0.0001	3.31			0.0019	1.28577
Col5a2	12832	collagen, type V, alpha 2	2 out of 5	9.9e-05	1.85			0.0109	1.56052
Foxq1	15220	forkhead box Q1	2 out of 5					4.1e-05	-1.6228	0.0002	-2.08726
Cdkl1	71091	cyclin-dependent kinase-like 1 (CDC2-related kinase)	2 out of 5					0.0012	-1.75342	0.0054	-1.86806
EGR2	1959	early growth response 2	2 out of 5							0.0012	-1.48831	3
Adm	11535	adrenomedullin	2 out of 5	0.0038	1.88			0.0112	1.54528
F13a1	74145	coagulation factor XIII, A1 subunit	2 out of 5	0.0012	1.61			0.0169	1.83511
Adamts6	108154	a disintegrin-like and metallopeptidase (reprolysin type) with thrombospondin type 1 motif, 6	2 out of 5	0.0198	1.38	0.0303	1.71
Zmym4	67785	zinc finger, MYM-type 4	2 out of 5	0.0006	-1.54	0.0178	-1.31
Slc29a4	243328	solute carrier family 29 (nucleoside transporters), member 4	2 out of 5					0.0283	-1.55754	0.0014	-2.20532
Slc6a3	13162	solute carrier family 6 (neurotransmitter transporter, dopamine), member 3	2 out of 5					0.0006	-1.35188			3
Vav3	57257	vav 3 oncogene	2 out of 5					0.0016	-1.49064	0.0051	-2.36145
Smyd4	319822	SET and MYND domain containing 4	2 out of 5	1.2e-06	2.06					0.0332	-1.58611
Id3	15903	inhibitor of DNA binding 3	2 out of 5	0.0082	1.43	0.0083	1.47
Meg3	17263	maternally expressed 3	2 out of 5	0.029	-1.59	0.0193	-1.27
Utp23	78581	UTP23, small subunit (SSU) processome component, homolog (yeast)	2 out of 5	0.0149	-1.59	0.0435	-1.27
ADCYAP1	116	adenylate cyclase activating polypeptide 1 (pituitary)	2 out of 5	0.0042	1.31							4
2410018L13Rik	69732	RIKEN cDNA 2410018L13 gene	2 out of 5	0.0003	-1.54	0.0077	-1.3
Gm1568	380768	predicted gene 1568	2 out of 5	0.0079	-1.53	0.0295	-1.31
Plk5	216166	polo-like kinase 5 (Drosophila)	2 out of 5	0.0025	-1.41					3.8e-05	3.25294
PRKAG2	51422	protein kinase, AMP-activated, gamma 2 non-catalytic subunit	2 out of 5							0.0413	-1.4669	3
Emp3	13732	epithelial membrane protein 3	2 out of 5	9e-05	1.65			0.0285	1.73857
YWHAE	7531	tyrosine 3-monooxygenase/tryptophan 5-monooxygenase activation protein, epsilon polypeptide	2 out of 5	0.0097	-1.35							3.5
BB454746	NA		2 out of 5	0.0062	-1.65			0.0224	-1.73235
Racgap1	26934	Rac GTPase-activating protein 1	2 out of 5	0.0005	1.75					0.0005	-1.79607
SLC44A1	23446	solute carrier family 44, member 1	2 out of 5	0.0075	-1.4							3
BM247146	NA		2 out of 5	0.0177	1.54			0.0013	1.92157
Spink10	328971	serine peptidase inhibitor, Kazal type 10	2 out of 5	0.0015	1.34			1.2e-07	-3.43516
Slc30a3	22784	solute carrier family 30 (zinc transporter), member 3	2 out of 5					4.9e-05	1.85217	0.0012	1.73499
Garnl4	380711	GTPase activating RANGAP domain-like 4	2 out of 5					0.0329	-1.48059	2.6e-05	-2.32828
9130022E09	74564	uncharacterized 9130022E09	2 out of 5	0.0013	-1.53	0.0156	-1.3
CD47	961	CD47 molecule	2 out of 5							0.0001	1.38	3.5
Ctgf	14219	connective tissue growth factor	2 out of 5	0.0197	1.38			0.0262	2.77092
9030411K21Rik	71557	RIKEN cDNA 9030411K21 gene	2 out of 5	0.0017	-1.6	0.0337	-1.25
Hapln1	12950	hyaluronan and proteoglycan link protein 1	2 out of 5	0.0108	1.47	0.0428	1.36
Arl15	218639	ADP-ribosylation factor-like 15	2 out of 5	0.0007	-1.69					0.0112	-1.85416
Vldlr	22359	very low density lipoprotein receptor	2 out of 5					0.0103	-1.32639			3
Pdzd3	170761	PDZ domain containing 3	2 out of 5					0.0057	-1.55962	0.0009	-2.12305
Fam19a1	320265	family with sequence similarity 19, member A1	2 out of 5	0.0071	-1.54					0.0058	2.20098
Lman1	70361	lectin, mannose-binding, 1	2 out of 5	8.6e-05	1.49	0.02	1.33
Slc37a1	224674	solute carrier family 37 (glycerol-3-phosphate transporter), member 1	2 out of 5					0.0128	1.37666	2.3e-06	2.7708
SCAMP1	9522	secretory carrier membrane protein 1	2 out of 5							0.0012	-1.44248	3
Dazl	13164	deleted in azoospermia-like	2 out of 5					0.0059	-1.44988	0.0014	-2.36106
Nktr	18087	natural killer tumor recognition sequence	2 out of 5	0.0002	-1.58	0.013	-1.26
1810010H24Rik	69066	RIKEN cDNA 1810010H24 gene	2 out of 5	0.0096	-1.29					0.0009	6.86831
Kdm6a	22289	4lysine (K)-specific demethylase 6A	2 out of 5	0.0041	-1.65	0.0174	-1.22
Rgs14	51791	regulator of G-protein signaling 14	2 out of 5					8e-07	-1.64095	5.3e-06	-1.93746
Cish	12700	cytokine inducible SH2-containing protein	2 out of 5					0.0067	1.67364	0.0004	1.87586
Mageb16	71967	melanoma antigen family B, 16	2 out of 5					0.0027	-1.52746	0.01	-2.16968
Lin7a	108030	lin-7 homolog A (C. elegans)	2 out of 5					2.9e-05	1.65592	0.001	1.90193
Ecm1	13601	extracellular matrix protein 1	2 out of 5	0.0002	1.92			0.0359	1.46089
PCM1	5108	pericentriolar material 1	2 out of 5	0.0057	-1.38							3
Isoc1	66307	isochorismatase domain containing 1	2 out of 5					0.0016	-1.90476	0.0043	-1.65656
Mm.218689	NA		2 out of 5	0.0002	-2.22					0.0336	1.46268
Sdc1	20969	syndecan 1	2 out of 5	0.0002	5.46					0.0174	1.27794
2900005I04Rik	72861	RIKEN cDNA 2900005I04 gene	2 out of 5	0.0032	-1.55	0.0466	-1.27
Col27a1	373864	collagen, type XXVII, alpha 1	2 out of 5	0.0195	1.41			0.0096	2.3645
1110012J17Rik	68617	RIKEN cDNA 1110012J17 gene	2 out of 5					0.013	1.65034	0.0002	1.87656
Cd53	12508	CD53 antigen	2 out of 5	0.0053	1.37	0.0444	1.52
Ppp1r3c	53412	protein phosphatase 1, regulatory (inhibitor) subunit 3C	2 out of 5	0.0003	1.39	0.0241	1.46
Lrig1	16206	leucine-rich repeats and immunoglobulin-like domains 1	2 out of 5	0.0114	1.58			0.0016	1.77473
Trip10	106628	thyroid hormone receptor interactor 10	2 out of 5			0.023	1.22			0.0001	1.82386
Hes5	15208	hairy and enhancer of split 5 (Drosophila)	2 out of 5	0.0035	-1.81					0.0013	-1.67004
Nsdhl	18194	NAD(P) dependent steroid dehydrogenase-like	2 out of 5			0.0475	1.37			2e-05	1.51588
Pik3r1	18708	phosphatidylinositol 3-kinase, regulatory subunit, polypeptide 1 (p85 alpha)	2 out of 5					0.0085	2.39865	0.0058	1.45444
1700066D14Rik	67925	RIKEN cDNA 1700066D14 gene	2 out of 5					0.0127	1.59466	0.001	-1.9722
Vgll2	215031	vestigial like 2 homolog (Drosophila)	2 out of 5	0.0002	1.37	0.0298	1.5
Synpo	104027	synaptopodin	2 out of 5					0.0132	1.66448	0.0021	1.84652
Mm.48676	NA		2 out of 5					0.0003	-1.45028	0.0015	-2.28966
Ifit1	15957	interferon-induced protein with tetratricopeptide repeats 1	2 out of 5			0.0464	1.28	0.0456	1.49109
P2rx5	94045	purinergic receptor P2X, ligand-gated ion channel, 5	2 out of 5					0.0012	-1.56326	0.0024	-2.00891
Rspo3	72780	R-spondin 3 homolog (Xenopus laevis)	2 out of 5					0.0002	-2.21409	0.0006	-1.47855
Sorbs1	20411	sorbin and SH3 domain containing 1	2 out of 5			0.0143	-1.25	0.0043	-1.53878
Gm10643	100038416	predicted gene 10643	2 out of 5					0.0001	-1.76457	0.0206	-1.72897
Ipw	16353	Imprinted gene in the Prader-Willi syndrome region	2 out of 5	0.0007	-1.72					0.0071	1.73835
Gm5141	380850	predicted gene 5141	2 out of 5	9.5e-05	-1.51	0.0205	-1.28
Faim	23873	Fas apoptotic inhibitory molecule	2 out of 5					0.0001	-1.56164	0.0001	-1.98993
B230208B08Rik	319499	RIKEN cDNA B230208B08 gene	2 out of 5					0.0419	1.37217	0.0012	2.4844
Mtrr	210009	5-methyltetrahydrofolate-homocysteine methyltransferase reductase	2 out of 5					0.0021	-1.53171	0.0012	-2.03654
Csgalnact1	234356	chondroitin sulfate N-acetylgalactosaminyltransferase 1	2 out of 5	0.0125	-1.56					4.3e-06	-2.00489
Trp63	22061	transformation related protein 63	2 out of 5					0.0263	-1.45569	0.0008	-2.1917
BC031353	235493	cDNA sequence BC031353	2 out of 5	0.0129	-1.56	0.025	-1.24
Mertk	17289	c-mer proto-oncogene tyrosine kinase	2 out of 5			0.0331	-1.37	0.0267	-1.34761
Mm.89591	NA		2 out of 5					0.0052	-1.5742	0.0113	-1.93469
Ubxn2b	68053	UBX domain protein 2B	2 out of 5			0.0239	-1.21			0.0318	-1.79846
GNB1L	54584	guanine nucleotide binding protein (G protein), beta polypeptide 1-like	2 out of 5	0.0079	-1.23							4
Dbc1	56710	deleted in bladder cancer 1 (human)	2 out of 5			0.0308	1.27	0.0044	1.47705
GRIN2B	2904	glutamate receptor, ionotropic, N-methyl D-aspartate 2B	2 out of 5							0.0264	-1.23478	4
Ptprz1	19283	protein tyrosine phosphatase, receptor type Z, polypeptide 1	2 out of 5					0.0018	-1.26508			3
Gm4988	245440	predicted gene 4988	2 out of 5					0.0499	-1.4266	0.0001	-2.27712
Ccl21b	20298	chemokine (C-C motif) ligand 21B	2 out of 5			0.0433	2.35			0.0479	1.24025
Cyr61	16007	cysteine rich protein 61	2 out of 5	0.0405	2.31			0.0449	1.26582
Fam19a2	268354	family with sequence similarity 19, member A2	2 out of 5					0.005	-1.53533	0.0097	-1.99054
Rrbp1	81910	ribosome binding protein 1	2 out of 5	0.0002	1.4	0.0256	1.38
SLC1A3	6507	solute carrier family 1 (glial high affinity glutamate transporter), member 3	2 out of 5							0.0419	-1.28793	3.5
Acer2	230379	alkaline ceramidase 2	2 out of 5	0.0289	1.79			0.0065	1.4744
Loxl1	16949	lysyl oxidase-like 1	2 out of 5	0.0077	1.71			2.8e-05	1.54521
Clec18a	353287	C-type lectin domain family 18, member A	2 out of 5	0.0006	1.93			0.0082	1.38969
B930095G15Rik	320268	RIKEN cDNA B930095G15 gene	2 out of 5			0.0103	-1.36			0.0002	1.47144
Tmem74	239408	transmembrane protein 74	2 out of 5	0.0003	-1.45					2.7e-06	-2.31083
Entpd3	215446	ectonucleoside triphosphate diphosphohydrolase 3	2 out of 5					1e-05	-1.75991	0.0032	-1.68729
DRD2	1813	dopamine receptor D2	2 out of 5	0.0462	1.21							4
Ifitm2	80876	interferon induced transmembrane protein 2	2 out of 5	0.0004	1.61			0.0024	1.65018
Otop2	237987	otopetrin 2	2 out of 5	0.0012	1.48			0.0389	1.88312
Gjb2	14619	gap junction protein, beta 2	2 out of 5	0.0015	1.62			0.0462	1.63817
Tubb2b	73710	tubulin, beta 2B class IIB	2 out of 5	0.0258	1.38	0.0275	1.39
DTNBP1	84062	dystrobrevin binding protein 1	2 out of 5							0.0298	-1.20453	4
NEFL	4747	neurofilament, light polypeptide	2 out of 5							0.0013	1.27024	3.5
Rgs5	19737	regulator of G-protein signaling 5	2 out of 5	0.0018	1.35	0.0096	1.44
Cyth4	72318	cytohesin 4	2 out of 5					0.0001	-1.44383	0.0005	-2.13759
Mm.39155	NA		2 out of 5					0.0023	-1.44903	0.0008	-2.12679
Prkg2	19092	protein kinase, cGMP-dependent, type II	2 out of 5					0.0027	-1.5549	0.0002	-1.90811
AI836003	239650	expressed sequence AI836003	2 out of 5					0.0005	1.36899	5.9e-06	2.34955
Trdn	76757	triadin	2 out of 5					9.9e-05	-2.20258	0.0367	-1.4307
Bbs12	241950	Bardet-Biedl syndrome 12 (human)	2 out of 5					0.0021	-1.57411	8.2e-05	-1.87371
Slc16a10	72472	solute carrier family 16 (monocarboxylic acid transporters), member 10	2 out of 5					0.0004	-1.92377	0.0006	-1.54807
Pou3f1	18991	POU domain, class 3, transcription factor 1	2 out of 5					0.0059	-1.93139	0.0091	-1.54584
Tmem176b	65963	transmembrane protein 176B	2 out of 5	1.8e-05	1.42	0.0324	1.33
Fgfr3	14184	fibroblast growth factor receptor 3	2 out of 5					0.0153	1.23987			3
Galnt3	14425	UDP-N-acetyl-alpha-D-galactosamine:polypeptide N-acetylgalactosaminyltransferase 3	2 out of 5					0.0015	-1.5208	0.0009	-1.97175
Syn3	27204	synapsin III	2 out of 5	0.0014	1.38			7.1e-06	2.19349
Ablim3	319713	actin binding LIM protein family, member 3	2 out of 5					0.0051	-1.6125	0.0026	-1.81797
PRNP	5621	prion protein	2 out of 5							0.004	-1.25825	3.5
Ttc39c	72747	tetratricopeptide repeat domain 39C	2 out of 5					5e-05	-1.55119	0.0025	-1.90487
Chd3	216848	chromodomain helicase DNA binding protein 3	2 out of 5					0.004	-1.46733	0.0007	-2.05158
Sfrs18	66625	splicing factor, arginine/serine-rich 18	2 out of 5	0.0035	-1.38	0.0377	-1.37
Ttc39c	72747	tetratricopeptide repeat domain 39C	2 out of 5					9.6e-05	-1.46966	0.0002	-2.04826
Kif21b	16565	kinesin family member 21B	2 out of 5					0.003	1.4534	0.0004	2.08839
Onecut1	15379	one cut domain, family member 1	2 out of 5	0.0009	-1.33					0.0001	-3.04161
AI836737	103288	expressed sequence AI836737	2 out of 5			0.0035	-1.27			0.0136	1.58527
BB396283	NA		2 out of 5	0.0012	-1.86			0.0343	-1.39876
Exoc6b	75914	exocyst complex component 6B	2 out of 5	0.0037	-1.45	0.0435	-1.29
GRIA3	2892	glutamate receptor, ionotrophic, AMPA 3	2 out of 5							0.0033	1.32783	3
LOC553091	553091	hypothetical LOC553091	2 out of 5					0.0003	-1.77159	0.0061	-1.63997
Per3	18628	Period homolog 3 (Drosophila)	2 out of 5	0.0179	-1.52	0.0226	-1.24
Pcsk2	18549	proprotein convertase subtilisin/kexin type 2	2 out of 5					0.0048	1.5187	0.0002	1.9502
Cryz	12972	crystallin, zeta	2 out of 5					8.9e-05	-1.58208	7e-06	-1.84238
Chrdl1	83453	chordin-like 1	2 out of 5					0.0031	-1.46198	0.0045	2.05039
Malat1	72289	metastasis associated lung adenocarcinoma transcript 1 (non-coding RNA)	2 out of 5	0.0108	-1.64			0.0101	1.58462
Doc2b	13447	double C2, beta	2 out of 5	0.0004	-1.47					0.0218	-2.15162
Itga7	16404	integrin alpha 7	2 out of 5					8.8e-05	-1.46943	6.4e-05	-2.02822
Mm.387416	NA		2 out of 5	0.0276	-1.3	0.0222	-1.51
Casc4	319996	cancer susceptibility candidate 4	2 out of 5	9.9e-06	2.19					0.0031	-1.36558
Ccne2	12448	cyclin E2	2 out of 5					2.4e-06	-1.52644	0.001	-1.91269
ACBD3	64746	acyl-Coenzyme A binding domain containing 3	2 out of 5							0.0001	-1.23449	3.5
Ppfia4	68507	protein tyrosine phosphatase, receptor type, f polypeptide (PTPRF), interacting protein (liprin), alpha 4	2 out of 5					0.0002	1.5376	6.5e-05	1.88923
Robo3	19649	roundabout homolog 3 (Drosophila)	2 out of 5	0.0233	1.22					0.0004	4.55785
Slmo1	225655	slowmo homolog 1 (Drosophila)	2 out of 5	0.0028	-1.4	0.0313	-1.33
Col18a1	12822	collagen, type XVIII, alpha 1	2 out of 5	0.0003	1.7			3.6e-05	1.5071
CPD	1362	carboxypeptidase D	2 out of 5	0.0284	1.29							3
Cp	12870	ceruloplasmin	2 out of 5	0.0026	1.33			0.0044	2.34668
Trim66	330627	tripartite motif-containing 66	2 out of 5	0.0147	-1.25					0.0001	3.6942
Mm.446530	NA		2 out of 5	0.0003	-1.53					0.0068	-1.93594
Pde4dip	83679	phosphodiesterase 4D interacting protein (myomegalin)	2 out of 5					0.0026	1.63065	0.0062	1.76852
Ctss	13040	cathepsin S	2 out of 5	0.0234	1.35	0.0008	1.39
Scfd1	76983	Sec1 family domain containing 1	2 out of 5	0.0021	-1.48	0.0278	-1.26
Mm.449634	NA		2 out of 5	0.0051	-1.36	0.0245	-1.37
Nfib	18028	nuclear factor I/B	2 out of 5	1.4e-05	-1.84			0.0281	-1.39201
Iqca	74918	IQ motif containing with AAA domain	2 out of 5					0.0003	-1.503	0.0056	-1.93912
Meig1	104362	meiosis expressed gene 1	2 out of 5					8.5e-05	-1.6013	0.0102	-1.78681
ASAH1	427	N-acylsphingosine amidohydrolase (acid ceramidase) 1	2 out of 5							0.012	1.21094	3.5
Csmd3	239420	CUB and Sushi multiple domains 3	2 out of 5	0.0149	-1.45	0.0201	-1.27
Il33	77125	interleukin 33	2 out of 5					1.7e-05	-1.72259	0.0054	-1.64349
6530418L21Rik	109050	RIKEN cDNA 6530418L21 gene	2 out of 5					0.0128	1.39439	4.1e-05	2.13699
Cdh13	12554	cadherin 13	2 out of 5	0.0112	1.42			0.0002	-1.92495
Chek2	50883	CHK2 checkpoint homolog (S. pombe)	2 out of 5	0.0148	-1.34					0.0015	-2.66307
Lrrc58	320184	leucine rich repeat containing 58	2 out of 5			0.0166	-1.45	0.0347	1.22578
Gpr68	238377	G protein-coupled receptor 68	2 out of 5					0.0053	2.15026	0.0093	1.39481
FYN	2534	FYN oncogene related to SRC, FGR, YES	2 out of 5							0.0109	-1.20044	3.5
Sox18	20672	SRY-box containing gene 18	2 out of 5			0.0482	1.27			0.0015	1.53184
Arpp21	74100	cyclic AMP-regulated phosphoprotein, 21	2 out of 5	0.0015	-1.84			0.0443	-1.37035
Fmo5	14263	flavin containing monooxygenase 5	2 out of 5	0.0036	1.34	0.0261	1.38
BB557941	767815	expressed sequence BB557941	2 out of 5	0.0167	-1.35			4.4e-05	-2.15719
Slc27a3	26568	solute carrier family 27 (fatty acid transporter), member 3	2 out of 5					0.031	1.79905	0.008	-1.56968
Kcnv1	67498	potassium channel, subfamily V, member 1	2 out of 5					0.0456	1.31933	0.0033	2.34419
Txnrd3	232223	thioredoxin reductase 3	2 out of 5	1.6e-05	1.47			0.0391	1.79154
2900034C19Rik	72854	RIKEN cDNA 2900034C19 gene	2 out of 5	0.0338	-1.26	0.0213	-1.52
Ndrg1	17988	N-myc downstream regulated gene 1	2 out of 5	0.0013	-1.35	0.0432	-1.36
ARHGAP18	93663	Rho GTPase activating protein 18	2 out of 5	0.005	1.26							3
Tsc22d3	14605	TSC22 domain family, member 3	2 out of 5			0.0126	-1.47			0.002	-1.29846
Chst15	77590	carbohydrate (N-acetylgalactosamine 4-sulfate 6-O) sulfotransferase 15	2 out of 5					0.0038	-1.85527	0.0143	-1.51997
Sftpc	20389	surfactant associated protein C	2 out of 5					0.0003	-1.68594	0.0072	-1.65548
Alcam	11658	activated leukocyte cell adhesion molecule	2 out of 5	0.0054	-1.51			4.1e-05	-1.70875
Nusap1	108907	nucleolar and spindle associated protein 1	2 out of 5	0.0005	-1.53	0.0243	1.21
PPM1A	5494	protein phosphatase 1A (formerly 2C), magnesium-dependent, alpha isoform	2 out of 5							0.0023	1.26871	3
A930009L07Rik	402733	RIKEN cDNA A930009L07 gene	2 out of 5	0.0017	-1.33					0.0013	-2.63734
Pja2	224938	praja 2, RING-H2 motif containing	2 out of 5	0.01	-1.62					0.0002	-1.71714
Dleu7	239133	deleted in lymphocytic leukemia, 7	2 out of 5					0.0172	-1.5399	0.0019	-1.81836
Skil	20482	SKI-like	2 out of 5	0.0118	1.42					0.0015	-2.1908
3110082D06Rik	627626	RIKEN cDNA 3110082D06 gene	2 out of 5					0.0249	1.32177	0.0006	2.30842
Oca2	18431	oculocutaneous albinism II	2 out of 5	0.0286	1.45	0.0491	1.26
Dock9	105445	dedicator of cytokinesis 9	2 out of 5	9.3e-06	-1.74					0.0099	-1.56885
Chi3l1	12654	chitinase 3-like 1	2 out of 5	0.0053	1.62			0.035	1.54953
Mm.313328	NA		2 out of 5					4.2e-05	-2.07432	0.0267	-1.40122
Hdac1	433759	histone deacetylase 1	2 out of 5					2.4e-06	-1.46469	0.0001	-1.92494
1700080G18Rik	73533	RIKEN cDNA 1700080G18 gene	2 out of 5					0.0047	1.54473	8.6e-05	1.80817
BC017612	170748	cDNA sequence BC017612	2 out of 5					0.0008	-1.75089	0.0128	-1.58951
Gabra2	14395	gamma-aminobutyric acid (GABA) A receptor, subunit alpha 2	2 out of 5	0.0023	-1.97			0.0306	-1.2902
Sbno2	216161	strawberry notch homolog 2 (Drosophila)	2 out of 5			0.006	1.25	0.0291	1.40977
Sqle	20775	squalene epoxidase	2 out of 5	0.0035	-1.68					0.0023	1.62868
Hnrnpd	11991	heterogeneous nuclear ribonucleoprotein D	2 out of 5	0.0418	-1.29	0.0002	-1.43
Inhbb	16324	inhibin beta-B	2 out of 5	0.0246	-1.6					0.0343	1.73116
Sidt1	320007	SID1 transmembrane family, member 1	2 out of 5					0.0003	-1.55928	0.0041	-1.78754
Serpine3	319433	serpin peptidase inhibitor, clade E (nexin, plasminogen activator inhibitor type 1), member 3	2 out of 5					0.0007	1.76569	0.0025	1.57075
BG076276	NA		2 out of 5	0.0027	1.4	0.0154	1.29
Ankrd34b	218440	ankyrin repeat domain 34B	2 out of 5	0.0019	-1.4	0.0288	-1.29
NCOA2	10499	nuclear receptor coactivator 2	2 out of 5	0.0113	-1.24							3
Wnt7b	22422	wingless-related MMTV integration site 7B	2 out of 5	0.0477	1.41					0.0004	-2.1878
9030425L15Rik	74539	RIKEN cDNA 9030425L15 gene	2 out of 5	6.2e-05	-1.7			0.019	-1.44129
Notch1	18128	Notch gene homolog 1 (Drosophila)	2 out of 5					0.0005	1.47652	0.001	1.87699
Prune2	353211	prune homolog 2 (Drosophila)	2 out of 5					0.009	-1.70357	0.014	-1.6143
Lman2	66890	lectin, mannose-binding 2	2 out of 5	0.0052	1.41	0.0379	1.28
Fbxo7	69754	F-box protein 7	2 out of 5					0.0011	2.07065	0.0054	1.3868
Cxx1c	72865	CAAX box 1 homolog C (human)	2 out of 5					0.0007	1.38048	1.6e-05	2.08005
Egln3	112407	EGL nine homolog 3 (C. elegans)	2 out of 5	0.0019	2.19			0.0279	-1.20732
Palm	18483	paralemmin	2 out of 5			0.0104	1.38			0.036	1.33583
3110035E14Rik	76982	RIKEN cDNA 3110035E14 gene	2 out of 5					0.0107	-1.62806	0.001	1.68203
Etv3	27049	ets variant gene 3	2 out of 5			0.0191	1.45			0.0073	-1.27582
4833441D16Rik	108962	RIKEN cDNA 4833441D16 gene	2 out of 5	0.0005	-1.46	0.0228	-1.24
Chst2	54371	carbohydrate sulfotransferase 2	2 out of 5	0.0009	1.35	0.0348	1.33
Rspo1	192199	R-spondin homolog (Xenopus laevis)	2 out of 5	0.0008	1.56			2.9e-05	-1.59905
Lrpap1	16976	low density lipoprotein receptor-related protein associated protein 1	2 out of 5	6.3e-05	1.53	0.0084	1.2
Rps6ka5	73086	ribosomal protein S6 kinase, polypeptide 5	2 out of 5	0.0032	-1.67					0.0002	-1.61656
SERPINI1	5274	serpin peptidase inhibitor, clade I (neuroserpin), member 1	2 out of 5	0.0107	-1.23							3
Glce	93683	glucuronyl C5-epimerase	2 out of 5	0.0018	1.59			0.0107	1.55987
Msn	17698	moesin	2 out of 5	6.7e-07	1.87			0.0045	1.31921
Myh3	17883	myosin, heavy polypeptide 3, skeletal muscle, embryonic	2 out of 5					0.0121	-1.51936	0.0156	-1.80849
Ptger2	19217	prostaglandin E receptor 2 (subtype EP2)	2 out of 5					0.0257	-1.50357	0.0063	-1.83526
Tagln2	21346	transgelin 2	2 out of 5	0.0031	1.33	0.0088	1.35
Prpf38a	230596	PRP38 pre-mRNA processing factor 38 (yeast) domain containing A	2 out of 5	0.0052	-1.26	0.0373	-1.44
Gcnt2	14538	glucosaminyl (N-acetyl) transferase 2, I-branching enzyme	2 out of 5					0.0097	-1.36868	0.0005	-2.0819
Gstm6	14867	glutathione S-transferase, mu 6	2 out of 5					2.5e-05	-1.56183	0.0017	-1.74089
Nptxr	73340	neuronal pentraxin receptor	2 out of 5					0.0001	1.47749	0.0012	1.85109
Fjx1	14221	four jointed box 1 (Drosophila)	2 out of 5					0.0095	-1.49192	0.0075	-1.83807
Iqsec3	243621	IQ motif and Sec7 domain 3	2 out of 5					2.3e-05	1.50706	6.5e-05	1.81575
Ddah1	69219	dimethylarginine dimethylaminohydrolase 1	2 out of 5	5.6e-06	1.36	0.0276	1.31
Bcl9	77578	B cell CLL/lymphoma 9	2 out of 5	3.2e-06	-1.36	0.0476	-1.31
Aif1	11629	allograft inflammatory factor 1	2 out of 5	0.0005	1.41	0.0448	1.27
Acvr2b	11481	activin receptor IIB	2 out of 5	0.001	-1.47	0.0107	-1.23
GULP1	51454	GULP, engulfment adaptor PTB domain containing 1	2 out of 5	0.0126	1.22							3
C130075A20Rik	320395	RIKEN cDNA C130075A20 gene	2 out of 5	0.0118	1.27	0.0255	1.42
3830431G21Rik	217682	RIKEN cDNA 3830431G21 gene	2 out of 5					0.0002	-1.65373	0.0012	-1.62799
Igsf10	242050	immunoglobulin superfamily, member 10	2 out of 5	0.001	-1.38	0.0104	-1.29
Grb2	14784	growth factor receptor bound protein 2	2 out of 5	0.0034	1.28	0.0133	1.4
H2-Aa	14960	histocompatibility 2, class II antigen A, alpha	2 out of 5	0.0394	1.2			0.0026	2.70616
Kndc1	76484	kinase non-catalytic C-lobe domain (KIND) containing 1	2 out of 5					2.3e-07	1.81182	0.0033	1.49692
Gpr83	14608	G protein-coupled receptor 83	2 out of 5	0.0053	1.72					0.0015	1.54714
Cit	12704	citron	2 out of 5					0.0488	1.36844	0.0045	2.0512
4833432E10Rik	78782	RIKEN cDNA 4833432E10 gene	2 out of 5					0.0209	1.59439	0.0003	1.68297
Sorcs1	58178	VPS10 domain receptor protein SORCS 1	2 out of 5	0.0004	1.42	0.0198	1.26
BC046404	192976	cDNA sequence BC046404	2 out of 5					6.7e-06	1.85422	0.0012	1.46171
Plscr2	18828	phospholipid scramblase 2	2 out of 5	0.0046	1.41			0.0168	1.837
Prr8	381626	proline rich 8	2 out of 5	0.0053	-1.44	0.0475	-1.24
Gdpd5	233552	glycerophosphodiester phosphodiesterase domain containing 5	2 out of 5	0.0005	1.3	0.0418	1.36
Zfp772	232855	zinc finger protein 772	2 out of 5	0.0158	-1.3	0.0367	-1.36
Dclk1	13175	doublecortin-like kinase 1	2 out of 5	0.0033	1.53					0.0003	-1.79419
NMT1	4836	N-myristoyltransferase 1	2 out of 5							0.0345	-1.20447	3
Rbm25	67039	RNA binding motif protein 25	2 out of 5	0.0323	-1.37	0.0135	-1.29
Ldlr	16835	low density lipoprotein receptor	2 out of 5	0.0358	1.38					0.0048	2.18824
Fgf18	14172	fibroblast growth factor 18	2 out of 5			0.0291	1.29	0.003	-1.30145
Aldoc	11676	aldolase C, fructose-bisphosphate	2 out of 5	6.2e-06	1.75			0.0035	1.36482
Sag	20215	retinal S-antigen	2 out of 5	0.0002	1.47	0.0401	1.22
Tmem158	72309	transmembrane protein 158	2 out of 5					0.0008	1.59868	0.0014	1.66561
Mapk12	29857	mitogen-activated protein kinase 12	2 out of 5	0.0034	1.96					0.0105	1.34546
C230034O21Rik	319342	RIKEN cDNA C230034O21 gene	2 out of 5	0.0026	-1.38			0.0011	-1.87879
Nlk	18099	nemo like kinase	2 out of 5					0.047	1.39918	0.001	1.95005
Sorcs2	81840	sortilin-related VPS10 domain containing receptor 2	2 out of 5					4.6e-08	-1.56393	0.0153	-1.70331
2610204M08Rik	70435	RIKEN cDNA 2610204M08 gene	2 out of 5	0.0041	1.56					0.0375	-1.72649
Tcfcp2l1	81879	transcription factor CP2-like 1	2 out of 5	4.3e-05	1.69			0.0113	1.40968
C630043F03Rik	68285	RIKEN cDNA C630043F03 gene	2 out of 5					0.0132	-1.28031	0.0005	-2.28665
Fam167a	219148	family with sequence similarity 167, member A	2 out of 5	0.0013	1.82					0.0238	1.42364
Zbtb16	235320	zinc finger and BTB domain containing 16	2 out of 5					0.0438	-1.64354	0.0021	-1.60485
A330008L17Rik	234624	RIKEN cDNA A330008L17 gene	2 out of 5					4.1e-05	-1.54433	0.0108	-1.71392
Hmgcll1	208982	3-hydroxymethyl-3-methylglutaryl-Coenzyme A lyase-like 1	2 out of 5			0.0181	-1.24			0.0048	1.49579
Fzd7	14369	frizzled homolog 7 (Drosophila)	2 out of 5					0.0179	1.67218	0.0012	1.57675
Gpc1	14733	glypican 1	2 out of 5					0.0187	1.73027	0.001	1.527
Cdyl2	75796	chromodomain protein, Y chromosome-like 2	2 out of 5	0.0003	1.23	0.0113	1.43
Nt5c2	76952	5'-nucleotidase, cytosolic II	2 out of 5	0.0125	-1.38	0.0491	-1.27
Il11ra1	16157	interleukin 11 receptor, alpha chain 1	2 out of 5					7.2e-07	-1.80987	0.0233	-1.46081
Hmgcs1	208715	3-hydroxy-3-methylglutaryl-Coenzyme A synthase 1	2 out of 5					0.0185	1.62288	0.0145	1.6216
Col1a2	12843	collagen, type I, alpha 2	2 out of 5	0.0243	1.25			0.0114	2.23554
Lypd6	320343	LY6/PLAUR domain containing 6	2 out of 5	0.0146	-1.46			0.0089	-1.68795
Mdga2	320772	MAM domain containing glycosylphosphatidylinositol anchor 2	2 out of 5	0.0307	-1.35	0.0208	-1.29
Cit	12704	citron	2 out of 5					0.0359	1.32637	0.0004	2.08744
Flt3	14255	FMS-like tyrosine kinase 3	2 out of 5					0.007	-1.54848	0.0002	-1.7007
Prkd1	18760	protein kinase D1	2 out of 5					2.8e-06	-1.53269	0.0012	-1.71622
Diap1	13367	diaphanous homolog 1 (Drosophila)	2 out of 5			0.0304	-1.24	0.0375	-1.35754
Pitpnm3	327958	PITPNM family member 3	2 out of 5	0.0222	-1.22					1.1e-06	2.90725
Mast2	17776	microtubule associated serine/threonine kinase 2	2 out of 5	0.0005	-1.45	0.0198	-1.22
Chn1	108699	chimerin (chimaerin) 1	2 out of 5	0.0001	-1.36	0.0433	-1.28
Pak6	214230	p21 protein (Cdc42/Rac)-activated kinase 6	2 out of 5	0.0002	-1.71			5.4e-06	-1.36874
Hisppd2a	327655	histidine acid phosphatase domain containing 2A	2 out of 5	0.0054	-1.66					0.0015	1.55886
Mm.441176	NA		2 out of 5			0.0437	-1.28			0.0206	1.40052
Fam189a1	70638	family with sequence similarity 189, member A1	2 out of 5	0.0074	-1.45			0.0002	-1.69178
Crhr1	12921	corticotropin releasing hormone receptor 1	2 out of 5	0.0007	-1.24					0.0001	2.72295
Pacsin1	23969	protein kinase C and casein kinase substrate in neurons 1	2 out of 5			0.0051	-1.24			0.0028	1.47606
Csrnp1	215418	cysteine-serine-rich nuclear protein 1	2 out of 5	0.042	1.37	0.0409	1.27
Tnnc1	21924	troponin C, cardiac/slow skeletal	2 out of 5	0.0268	1.5					0.0291	-1.79639
1435872_at	NA		2 out of 5	0.0411	1.9					0.0151	1.34809
Cyp51	13121	cytochrome P450, family 51	2 out of 5			0.0058	1.23			0.0393	1.50175
Abcb9	56325	ATP-binding cassette, sub-family B (MDR/TAP), member 9	2 out of 5			0.049	-1.3			0.0059	1.356
Inpp5d	16331	inositol polyphosphate-5-phosphatase D	2 out of 5	0.0023	1.25					0.0025	2.61685
Tiparp	99929	TCDD-inducible poly(ADP-ribose) polymerase	2 out of 5	0.0196	1.63					0.0004	1.58934
Rfx1	19724	regulatory factor X, 1 (influences HLA class II expression)	2 out of 5	0.0003	-1.41	0.0458	-1.24
Ptpn14	19250	protein tyrosine phosphatase, non-receptor type 14	2 out of 5	9.9e-05	-1.36					0.0004	2.14784
Slit1	20562	slit homolog 1 (Drosophila)	2 out of 5					0.0331	-1.26688	0.0033	-2.214
Cap1	12331	CAP, adenylate cyclase-associated protein 1 (yeast)	2 out of 5			0.0174	1.27			0.0492	-1.40988
Nr3c2	110784	nuclear receptor subfamily 3, group C, member 2	2 out of 5					0.0131	-1.41906	0.0071	-1.84594
BB725729	NA		2 out of 5	0.0053	-1.29	0.044	-1.33
Hectd2	226098	HECT domain containing 2	2 out of 5	0.0357	1.36					0.0181	-2.13903
5033414K04Rik	98496	RIKEN cDNA 5033414K04 gene	2 out of 5			0.0284	1.23	0.003	1.36767
Mm.381592	NA		2 out of 5	0.0056	-1.57			0.0152	-1.50745
E2f1	13555	E2F transcription factor 1	2 out of 5					0.0021	1.2885	0.0003	2.15182
Tardbp	230908	TAR DNA binding protein	2 out of 5	0.0007	-1.32	0.0192	-1.3
Slc25a18	71803	solute carrier family 25 (mitochondrial carrier), member 18	2 out of 5	0.0009	-1.32	0.0331	-1.3
Zkscan16	100041581	zinc finger with KRAB and SCAN domains 16	2 out of 5	0.0078	-1.32	0.0108	-1.3
Hist3h2a	319162	histone cluster 3, H2a	2 out of 5					9.4e-05	-1.47201	0.0021	-1.77135
Klhl32	212390	kelch-like 32 (Drosophila)	2 out of 5					0.0013	-1.66643	0.0001	-1.54696
Dab2ip	69601	disabled homolog 2 (Drosophila) interacting protein	2 out of 5					0.0407	1.20587	0.0001	2.39932
BE991564	NA		2 out of 5					0.0117	-1.32267	1.9e-05	-2.03643
Pros1	19128	protein S (alpha)	2 out of 5	1.1e-05	1.56			0.0114	1.5129
Spsb1	74646	splA/ryanodine receptor domain and SOCS box containing 1	2 out of 5	2.8e-05	1.54			0.0086	1.53673
Ltbp3	16998	latent transforming growth factor beta binding protein 3	2 out of 5	0.0048	1.31					0.0009	2.29942
Negr1	320840	neuronal growth regulator 1	2 out of 5	0.0008	-2.02					0.0015	-1.2667
AI314604	102027	expressed sequence AI314604	2 out of 5	0.0127	1.42	0.0189	1.23
Sept3	24050	septin 3	2 out of 5					4e-06	-1.44611	0.0028	-1.79046
Hnrpdl	50926	heterogeneous nuclear ribonucleoprotein D-like	2 out of 5	0.0122	-1.42					0.0109	1.94194
Esrrg	26381	estrogen-related receptor gamma	2 out of 5	0.009	-1.42			0.0018	-1.72991
Tspo	12257	translocator protein	2 out of 5	0.0006	1.65			0.0148	1.39731
Tnrc6c	217351	trinucleotide repeat containing 6C	2 out of 5	0.0016	-1.37	0.0409	-1.26
Gm3626	100042016	predicted gene 3626	2 out of 5	0.0048	-1.57					0.0202	-1.64183
Sardh	192166	sarcosine dehydrogenase	2 out of 5	0.0007	1.35	0.0056	1.27
Atp2b2	11941	ATPase, Ca++ transporting, plasma membrane 2	2 out of 5					0.0014	1.35554	8.9e-05	1.93218
Sec14l3	380683	SEC14-like 3 (S. cerevisiae)	2 out of 5					5.9e-05	-1.73825	0.0346	-1.47089
Dhx33	216877	DEAH (Asp-Glu-Ala-His) box polypeptide 33	2 out of 5					0.03	-1.26856	6.5e-06	-2.16229
A530079E22Rik	319977	RIKEN cDNA A530079E22 gene	2 out of 5			0.0212	-1.26			0.0007	1.41036
Gpm6b	14758	glycoprotein m6b	2 out of 5					0.0276	1.24745	6.8e-05	2.21381
Pls1	102502	plastin 1 (I-isoform)	2 out of 5					1.7e-05	-1.70801	0.0021	-1.48654
Adamtsl2	77794	ADAMTS-like 2	2 out of 5					0.0009	-1.6863	0.0014	-1.50633
Zfp521	225207	zinc finger protein 521	2 out of 5	0.0039	1.32			0.0001	1.90224
Dhtkd1	209692	dehydrogenase E1 and transketolase domain containing 1	2 out of 5					0.0313	-1.38476	0.0004	-1.86132
Mdfic	16543	MyoD family inhibitor domain containing	2 out of 5	0.0322	1.47			0.0066	1.62352
Ppp3ca	19055	protein phosphatase 3, catalytic subunit, alpha isoform	2 out of 5	0.0007	-2.08					0.0493	1.22087
Rhbdf1	13650	rhomboid family 1 (Drosophila)	2 out of 5	0.0136	1.59					0.0009	1.60802
Slc6a1	232333	solute carrier family 6 (neurotransmitter transporter, GABA), member 1	2 out of 5	0.0068	-1.33	0.0101	-1.28
BC068157	73072	cDNA sequence BC068157	2 out of 5	0.0002	-1.42			0.0195	-1.70695
Nfatc2	18019	nuclear factor of activated T-cells, cytoplasmic, calcineurin-dependent 2	2 out of 5					0.0366	1.25701	0.0004	2.1828
Antxr2	71914	anthrax toxin receptor 2	2 out of 5					0.0019	-1.3141	0.0437	-2.01666
A030001O10Rik	503691	RIKEN cDNA A030001O10 gene	2 out of 5	0.0274	-1.31	0.0261	-1.29
BB523104	NA		2 out of 5	0.0029	-1.73					0.0362	1.43562
Mm.385263	NA		2 out of 5					0.0099	1.28138	0.001	2.09758
Arhgap20	244867	Rho GTPase activating protein 20	2 out of 5			0.037	-1.24	0.0007	-1.3177
Fyco1	17281	FYVE and coiled-coil domain containing 1	2 out of 5					0.0058	-1.70763	0.0029	-1.47672
Nuak1	77976	NUAK family, SNF1-like kinase, 1	2 out of 5	0.0001	-1.26	0.0421	-1.33
Crispld2	78892	cysteine-rich secretory protein LCCL domain containing 2	2 out of 5	3.9e-06	1.93			0.0337	1.20394
Cdh8	12564	cadherin 8	2 out of 5					0.009	-1.40025	0.019	-1.82085
Tgm2	21817	transglutaminase 2, C polypeptide	2 out of 5	0.0005	1.38			0.0056	1.76474
Lix1	66643	limb expression 1 homolog (chicken)	2 out of 5	0.0002	1.6					0.0006	-1.58018
Tmem132a	98170	transmembrane protein 132A	2 out of 5					0.0018	-1.47151	0.0011	-1.71659
Slc9a5	277973	solute carrier family 9 (sodium/hydrogen exchanger), member 5	2 out of 5					0.0083	-1.43245	0.0091	-1.77379
Eml6	237711	echinoderm microtubule associated protein like 6	2 out of 5	0.0003	-1.52			0.0032	-1.52852
BB078680	NA		2 out of 5			0.048	-1.24	0.0282	-1.31133
Etv5	104156	ets variant gene 5	2 out of 5			0.0193	-1.24			0.0162	1.42373
Sorbs1	20411	sorbin and SH3 domain containing 1	2 out of 5	0.0155	-1.48			0.0057	-1.58366
Sema7a	20361	sema domain, immunoglobulin domain (Ig), and GPI membrane anchor, (semaphorin) 7A	2 out of 5	0.0256	1.37					0.0002	2.01411
Angel2	52477	angel homolog 2 (Drosophila)	2 out of 5	0.0133	-1.3	0.0287	-1.29
Gm3837	100042424	predicted gene 3837	2 out of 5	0.0016	-1.52			0.0013	-1.52566
Ccdc88c	68339	coiled-coil domain containing 88C	2 out of 5					0.034	1.75214	0.0012	1.42954
Mm.270409	NA		2 out of 5					0.0096	-1.62036	0.0085	-1.54915
Pkp2	67451	plakophilin 2	2 out of 5	0.0002	-1.47					0.0017	-1.78076
Mm.311962	NA		2 out of 5	0.001	-1.69					0.0079	-1.4627
Erc2	238988	ELKS/RAB6-interacting/CAST family member 2	2 out of 5	0.0229	1.77					0.0102	-1.38449
1500009L16Rik	69784	RIKEN cDNA 1500009L16 gene	2 out of 5					0.0009	-1.29988	0.0089	-2.01224
Scarb1	20778	scavenger receptor class B, member 1	2 out of 5			0.0091	1.24			0.0031	1.41765
Cdh10	320873	cadherin 10	2 out of 5	0.0086	-1.44					0.0001	1.82988
P2ry6	233571	pyrimidinergic receptor P2Y, G-protein coupled, 6	2 out of 5	0.0002	1.46			0.0025	1.60819
5830411K21Rik	78822	RIKEN cDNA 5830411K21 gene	2 out of 5	0.0001	-1.89					0.0182	-1.30027
Leng8	232798	leukocyte receptor cluster (LRC) member 8	2 out of 5			0.0131	-1.33			0.0281	1.2556
Aff1	17355	AF4/FMR2 family, member 1	2 out of 5					0.021	-1.43609	0.0122	-1.74409
Zmym1	68310	zinc finger, MYM domain containing 1	2 out of 5	5.9e-05	-1.6					0.0007	-1.56252
BB354954	NA		2 out of 5					0.0001	1.48616	0.0001	1.6815
Adk	11534	adenosine kinase	2 out of 5	0.0102	-1.45					0.0037	-1.79775
6430571L13Rik	235599	RIKEN cDNA 6430571L13 gene	2 out of 5					0.023	1.38663	0.0084	1.81682
Colec11	71693	collectin sub-family member 11	2 out of 5	0.0082	1.6					0.0292	-1.557
Cfh	12628	complement component factor h	2 out of 5	0.0051	1.48			0.0081	1.56944
Thrb	21834	thyroid hormone receptor beta	2 out of 5	0.0028	-1.65			0.0257	-1.35912
E130309F12Rik	272031	RIKEN cDNA E130309F12 gene	2 out of 5	0.0019	-1.64					0.021	1.50324
C030030A07Rik	654818	RIKEN cDNA C030030A07 gene	2 out of 5	0.0292	-1.43					0.0026	-1.83811
Fgfr1op2	67529	FGFR1 oncogene partner 2	2 out of 5	0.0154	-1.69					0.0379	-1.4514
Ryr3	20192	ryanodine receptor 3	2 out of 5	0.0003	-1.76			0.0265	-1.27234
Rnf19b	75234	ring finger protein 19B	2 out of 5					0.0012	1.73706	0.0076	1.42885
Fam126a	84652	family with sequence similarity 126, member A	2 out of 5					0.0001	-1.35272	0.0004	-1.86043
2310034G01Rik	75579	RIKEN cDNA 2310034G01 gene	2 out of 5			0.0144	1.33			0.017	-1.24413
2010011I20Rik	67017	RIKEN cDNA 2010011I20 gene	2 out of 5	0.0018	1.73					0.048	-1.40358
Ms4a6d	68774	membrane-spanning 4-domains, subfamily A, member 6D	2 out of 5	1.8e-06	1.53			0.0265	1.49423
Slc13a3	114644	solute carrier family 13 (sodium-dependent dicarboxylate transporter), member 3	2 out of 5	0.0001	1.56			0.0336	1.45074
1446693_at	NA		2 out of 5			0.017	-1.32			0.0044	-1.26398
6430500C12Rik	76883	RIKEN cDNA 6430500C12 gene	2 out of 5	0.0185	-1.27	0.0381	-1.3
Trpc2	22064	transient receptor potential cation channel, subfamily C, member 2	2 out of 5	0.0091	-1.43	0.0429	-1.2
Fbln1	14114	fibulin 1	2 out of 5					4.8e-05	-1.86235	0.0453	-1.33437
Pitpnm1	18739	phosphatidylinositol transfer protein, membrane-associated 1	2 out of 5	0.0003	-1.31	0.0284	-1.27
Galnt13	271786	UDP-N-acetyl-alpha-D-galactosamine:polypeptide N-acetylgalactosaminyltransferase 13	2 out of 5	0.0271	-1.39			0.0413	-1.70368
Fn1	14268	fibronectin 1	2 out of 5	4.7e-07	1.48			0.0373	1.55805
Mkl1	223701	MKL (megakaryoblastic leukemia)/myocardin-like 1	2 out of 5					1.9e-06	-1.33799	0.0011	-1.87557
Btbd17	72014	BTB (POZ) domain containing 17	2 out of 5					0.0024	1.64444	0.0496	1.49007
Zbtb16	235320	zinc finger and BTB domain containing 16	2 out of 5					0.0233	-1.63219	0.0056	-1.50303
Rybp	56353	RING1 and YY1 binding protein	2 out of 5	0.0132	-1.68					0.0016	-1.44145
Lrrc51	69358	leucine rich repeat containing 51	2 out of 5	0.0112	1.25	0.0406	1.31
Nrp1	18186	neuropilin 1	2 out of 5	0.0146	-1.37					0.0001	-1.95077
Elmo2	140579	engulfment and cell motility 2, ced-12 homolog (C. elegans)	2 out of 5					0.0007	-1.45	0.0039	-1.69971
Nrcam	319504	neuron-glia-CAM-related cell adhesion molecule	2 out of 5	0.0002	-1.6			0.0052	-1.39618
Lamc1	226519	laminin, gamma 1	2 out of 5			0.0053	1.27	0.0416	1.23265
Dcakd	68087	dephospho-CoA kinase domain containing	2 out of 5					0.0004	-1.35238	0.0037	-1.84233
Zfp385b	241494	zinc finger protein 385B	2 out of 5					0.0242	1.29122	0.0017	1.97935
Fam116b	69440	family with sequence similarity 116, member B	2 out of 5	0.0241	-1.24	0.003	-1.32
Foxp1	108655	forkhead box P1	2 out of 5	0.0173	-1.35	0.0367	-1.24
Adamts18	208936	a disintegrin-like and metallopeptidase (reprolysin type) with thrombospondin type 1 motif, 18	2 out of 5	0.0005	1.28			0.0124	1.89088
Tmem114	74720	transmembrane protein 114	2 out of 5	0.0037	-1.37					0.0038	1.94359
Arhgef2	16800	rho/rac guanine nucleotide exchange factor (GEF) 2	2 out of 5					0.0067	1.31758	0.004	1.90766
Rp2h	19889	retinitis pigmentosa 2 homolog (human)	2 out of 5	0.0384	1.22	0.0022	1.33
Dna2	327762	DNA replication helicase 2 homolog (yeast)	2 out of 5			0.0369	1.28			0.0187	-1.30611
Mm.252497	NA		2 out of 5	0.0027	-1.42	0.0311	-1.2
Ptrf	19285	polymerase I and transcript release factor	2 out of 5	0.0071	1.2	0.0116	1.35
Efhd2	27984	EF hand domain containing 2	2 out of 5	0.0028	1.54					2.1e-06	-1.60807
Sema6d	214968	sema domain, transmembrane domain (TM), and cytoplasmic domain, (semaphorin) 6D	2 out of 5	0.0014	1.52					0.0001	1.63595
Sec62	69276	SEC62 homolog (S. cerevisiae)	2 out of 5	0.0244	-1.38	0.0126	-1.22
Slc35f3	210027	solute carrier family 35, member F3	2 out of 5					0.0006	1.66592	0.0002	1.45502
Emilin1	100952	elastin microfibril interfacer 1	2 out of 5	0.0002	1.51			0.0007	1.49517
Zfp826	414758	zinc finger protein 826	2 out of 5	0.001	-1.78					0.0183	-1.32745
BC049349	234413	cDNA sequence BC049349	2 out of 5			0.0373	-1.27	0.0185	-1.22369
Krt1	16678	keratin 1	2 out of 5	0.0023	1.72					0.0054	-1.38693
Fstl4	320027	follistatin-like 4	2 out of 5					0.0006	1.588	0.001	1.52603
A930017M01Rik	239410	RIKEN cDNA A930017M01 gene	2 out of 5			0.0215	-1.23			0.0021	1.40211
Fam184b	58227	family with sequence similarity 184, member B	2 out of 5	0.0045	-1.32					0.0005	2.04483
Grip1	74053	glutamate receptor interacting protein 1	2 out of 5					0.0287	-1.20234	0.0007	-2.18907
Foxk1	17425	forkhead box K1	2 out of 5					0.0038	-1.64264	0.0017	-1.46966
Fam60a	56306	family with sequence similarity 60, member A	2 out of 5	0.003	-1.41	0.0143	-1.2
Zfp423	94187	zinc finger protein 423	2 out of 5	0.0015	-1.52					0.0003	-1.62604
Asb2	65256	ankyrin repeat and SOCS box-containing 2	2 out of 5	1.1e-05	1.6			0.0067	1.37588
4930430F08Rik	68281	RIKEN cDNA 4930430F08 gene	2 out of 5	0.0007	-1.32	0.0057	-1.25
Htr4	15562	5 hydroxytryptamine (serotonin) receptor 4	2 out of 5	8.7e-05	1.6					0.0013	-1.51237
Wdr6	83669	WD repeat domain 6	2 out of 5			0.0036	-1.21	0.0366	-1.32118
Inpp5a	212111	inositol polyphosphate-5-phosphatase A	2 out of 5					0.0002	1.62823	2.6e-05	1.48102
Mcm5	17218	minichromosome maintenance deficient 5, cell division cycle 46 (S. cerevisiae)	2 out of 5					0.0234	1.5772	0.0177	1.52677
Cxx1a	66158	CAAX box 1 homolog A (human)	2 out of 5					0.0028	1.353	0.0002	1.81175
Pcmt1	18537	protein-L-isoaspartate (D-aspartate) O-methyltransferase 1	2 out of 5					0.0007	1.39449	0.0074	1.74484
Bzrap1	207777	benzodiazapine receptor associated protein 1	2 out of 5			0.0025	-1.27	0.0049	1.2151
Gss	14854	glutathione synthetase	2 out of 5					1.2e-06	-1.72636	2.3e-05	-1.39752
Expi	14038	extracellular proteinase inhibitor	2 out of 5	0.0014	1.43			4.6e-05	-1.59948
Rogdi	66049	rogdi homolog (Drosophila)	2 out of 5					0.0001	-1.38739	0.001	-1.75366
Tmem164	209497	transmembrane protein 164	2 out of 5					0.0029	1.36669	8.1e-05	1.78869
Hspa12a	73442	heat shock protein 12A	2 out of 5	2.8e-07	-1.42					0.0035	1.79851
Slc22a4	30805	solute carrier family 22 (organic cation transporter), member 4	2 out of 5	0.0008	1.66			0.0042	1.31573
Plod2	26432	procollagen lysine, 2-oxoglutarate 5-dioxygenase 2	2 out of 5	0.0002	1.47					0.005	-1.70254
Ap2b1	71770	adaptor-related protein complex 2, beta 1 subunit	2 out of 5	0.0283	1.28	0.0029	1.27
Hnrnpa2b1	53379	heterogeneous nuclear ribonucleoprotein A2/B1	2 out of 5	0.017	-1.35	0.0261	-1.23
Slc16a10	72472	solute carrier family 16 (monocarboxylic acid transporters), member 10	2 out of 5					0.0051	-1.4149	1e-05	-1.70865
Prex1	277360	phosphatidylinositol-3,4,5-trisphosphate-dependent Rac exchange factor 1	2 out of 5	0.0078	1.35					0.0015	1.94484
Col6a3	12835	collagen, type VI, alpha 3	2 out of 5					0.0006	1.7427	0.0187	1.37551
2610007B07Rik	72439	RIKEN cDNA 2610007B07 gene	2 out of 5					0.0393	-1.33004	0.0121	-1.83984
Pex5l	58869	peroxisomal biogenesis factor 5-like	2 out of 5					3.4e-07	-1.38136	0.0014	-1.7526
Pdlim5	56376	PDZ and LIM domain 5	2 out of 5	0.0015	1.49			0.0078	-1.49971
Itgam	16409	integrin alpha M	2 out of 5	0.0008	1.36	0.0286	1.22
Fkbp7	14231	FK506 binding protein 7	2 out of 5	0.0004	1.49			0.0066	1.49851
Tnik	665113	TRAF2 and NCK interacting kinase	2 out of 5	4.1e-05	-1.74			0.0425	-1.24145
Etv1	14009	ets variant gene 1	2 out of 5	0.0157	-1.21					0.0015	-2.32301
Ldb3	24131	LIM domain binding 3	2 out of 5					0.0009	-1.32407	7.4e-05	-1.84085
Pik3ca	18706	phosphatidylinositol 3-kinase, catalytic, alpha polypeptide	2 out of 5			0.0048	-1.23	0.0143	1.26989
Grn	14824	granulin	2 out of 5	0.031	1.24	0.032	1.29
Moxd1	59012	monooxygenase, DBH-like 1	2 out of 5	0.03	-1.58			0.0078	-1.38099
Kcns2	16539	K+ voltage-gated channel, subfamily S, 2	2 out of 5					0.0002	1.85248	0.0237	1.28859
Lgals8	56048	lectin, galactose binding, soluble 8	2 out of 5					0.0015	1.52858	0.0003	1.56401
Rilpl1	75695	Rab interacting lysosomal protein-like 1	2 out of 5					0.0124	1.40298	7.1e-05	1.70962
Daglb	231871	diacylglycerol lipase, beta	2 out of 5	0.0217	1.24					0.0048	2.20814
Mm.269210	NA		2 out of 5	0.0087	-1.3	0.0227	-1.25
Epb4.1l4b	54357	erythrocyte protein band 4.1-like 4b	2 out of 5			0.0022	1.21			0.0321	1.41513
D5Ertd505e	52485	DNA segment, Chr 5, ERATO Doi 505, expressed	2 out of 5	0.0006	-1.3			0.0007	-1.78528
Rgs20	58175	regulator of G-protein signaling 20	2 out of 5	0.0025	1.22	0.0496	1.3
1444275_at	NA		2 out of 5	1.2e-05	-1.27			1.5e-05	-1.84776
Chn2	69993	chimerin (chimaerin) 2	2 out of 5					0.0069	-1.88516	0.0331	-1.25924
Cadps	27062	Ca2+-dependent secretion activator	2 out of 5	0.0002	-1.71					0.0219	1.35795
Pfkp	56421	phosphofructokinase, platelet	2 out of 5					0.0013	1.51613	0.0018	1.57355
Zeb2	24136	zinc finger E-box binding homeobox 2	2 out of 5	0.0036	-1.76					0.0192	-1.31391
Gdap10	14546	ganglioside-induced differentiation-associated-protein 10	2 out of 5	0.0001	-1.78					0.0075	-1.29214
Zfp37	22696	zinc finger protein 37	2 out of 5					0.0004	-1.46539	0.0003	-1.62018
Tgfbi	21810	transforming growth factor, beta induced	2 out of 5	0.0395	1.26			0.0226	1.862
Mfsd4	213006	major facilitator superfamily domain containing 4	2 out of 5	0.0367	1.2					9.5e-05	2.3194
Ctsc	13032	cathepsin C	2 out of 5	2.2e-05	1.53			0.0446	1.42685
C030046I01Rik	109284	RIKEN cDNA C030046I01 gene	2 out of 5	0.0184	-1.26	0.0236	-1.27
Ccdc88c	68339	coiled-coil domain containing 88C	2 out of 5					0.0011	1.43364	0.0011	1.65304
Dusp15	252864	dual specificity phosphatase-like 15	2 out of 5					0.0021	1.42873	0.0036	1.65822
Syce2	71846	synaptonemal complex central element protein 2	2 out of 5					0.0171	-1.4557	0.0324	-1.62392
Lphn3	319387	latrophilin 3	2 out of 5					0.0103	1.60115	0.0004	1.46984
Hpca	15444	hippocalcin	2 out of 5					0.0194	1.52955	0.0191	-1.54702
Irf8	15900	interferon regulatory factor 8	2 out of 5	0.0066	1.36	0.0181	1.21
Col11a1	12814	collagen, type XI, alpha 1	2 out of 5	0.0207	1.58			0.0441	1.3682
Wfs1	22393	Wolfram syndrome 1 homolog (human)	2 out of 5					0.0129	-1.21205	0.0023	-2.05828
A230058F20Rik	320270	RIKEN cDNA A230058F20 gene	2 out of 5	0.0036	-1.46					0.0013	1.67975
Birc6	12211	baculoviral IAP repeat-containing 6	2 out of 5	0.0243	-1.29	0.001	-1.25
6430547I21Rik	320521	RIKEN cDNA 6430547I21 gene	2 out of 5	0.0057	-1.54			0.0245	-1.40802
Gsto1	14873	glutathione S-transferase omega 1	2 out of 5					0.0007	-1.24209	0.0002	-1.97983
Ttc39c	72747	tetratricopeptide repeat domain 39C	2 out of 5					0.0011	-1.27146	0.0002	-1.90518
Hhatl	74770	hedgehog acyltransferase-like	2 out of 5	0.0002	1.35					0.0089	1.88278
Scgn	214189	secretagogin, EF-hand calcium binding protein	2 out of 5	3.1e-05	-1.37					2.3e-06	-1.84564
Uap1	107652	UDP-N-acetylglucosamine pyrophosphorylase 1	2 out of 5	0.0103	-1.22	0.0119	-1.29
9830166K06Rik	402757	RIKEN cDNA 9830166K06 gene	2 out of 5					0.0064	-1.91234	0.0154	-1.2223
Fam123c	211383	family with sequence similarity 123, member C	2 out of 5					0.0007	-1.50623	0.0011	-1.56796
Stat5b	20851	signal transducer and activator of transcription 5B	2 out of 5					0.0036	1.33296	0.001	1.79299
Tnfaip3	21929	tumor necrosis factor, alpha-induced protein 3	2 out of 5					0.0019	1.48381	0.0022	1.58581
Gnptab	432486	N-acetylglucosamine-1-phosphate transferase, alpha and beta subunits	2 out of 5	0.0163	1.25	0.0216	1.27
BM120453	NA		2 out of 5	0.0089	-1.3	0.0239	-1.24
Rbm5	83486	RNA binding motif protein 5	2 out of 5	0.0199	-1.3	0.0297	-1.24
Clcf1	56708	cardiotrophin-like cytokine factor 1	2 out of 5	0.0105	1.3					0.0114	1.9987
Slc25a45	107375	solute carrier family 25, member 45	2 out of 5	0.0033	1.32	0.0151	1.23
Mm.139167	NA		2 out of 5	0.0005	-1.73			0.042	-1.22737
Nfia	18027	nuclear factor I/A	2 out of 5	0.002	-1.56			0.0047	-1.37733
Lrg1	76905	leucine-rich alpha-2-glycoprotein 1	2 out of 5	0.0141	1.34			0.0434	1.69706
Npc2	67963	Niemann Pick type C2	2 out of 5	0.0105	1.28	0.0435	1.25
Gsr	14782	glutathione reductase	2 out of 5					0.0036	1.28065	0.0003	1.87059
Mlx	21428	MAX-like protein X	2 out of 5	0.0435	1.23	0.0484	1.28
Dlgap4	228836	discs, large homolog-associated protein 4 (Drosophila)	2 out of 5					0.002	1.35646	0.0009	1.73673
Pak6	214230	p21 protein (Cdc42/Rac)-activated kinase 6	2 out of 5	0.0014	-1.28			4e-06	-1.78076
1438326_at	NA		2 out of 5	6.2e-05	-1.8					0.0099	-1.25533
Col4a6	94216	collagen, type IV, alpha 6	2 out of 5	0.0002	1.37	0.0245	1.2
2410002F23Rik	66976	RIKEN cDNA 2410002F23 gene	2 out of 5			0.0356	-1.25			0.0439	-1.29431
Rasgef1a	70727	RasGEF domain family, member 1A	2 out of 5	0.0049	-1.33	0.0305	-1.22
Gm16039	100036521	predicted gene 16039	2 out of 5					0.0004	1.45591	0.0049	1.60005
Ssbp2	66970	single-stranded DNA binding protein 2	2 out of 5	0.0023	-1.57					0.0257	-1.48673
Flot2	14252	flotillin 2	2 out of 5			0.0464	-1.23			0.0369	1.33517
BB128657	NA		2 out of 5					0.0466	1.25062	0.0116	1.91404
2900064F13Rik	73043	RIKEN cDNA 2900064F13 gene	2 out of 5					0.0038	1.80773	0.0043	1.27704
Msh3	17686	mutS homolog 3 (E. coli)	2 out of 5					2.6e-05	-1.40431	0.0004	-1.65975
N28178	230085	expressed sequence N28178	2 out of 5			0.0456	-1.22	0.0295	-1.25442
Dut	110074	deoxyuridine triphosphatase	2 out of 5			0.0486	-1.22			0.0273	1.35627
Ccdc74a	72315	coiled-coil domain containing 74A	2 out of 5					0.0058	-1.59752	0.0009	-1.44491
Lmo7	380928	LIM domain only 7	2 out of 5	0.0087	-1.66					0.0017	-1.37629
Cabp1	29867	calcium binding protein 1	2 out of 5	0.0156	-1.27					0.0149	2.03547
Mm.353395	NA		2 out of 5	0.0004	-1.68					0.0006	1.35108
2810011L19Rik	69952	RIKEN cDNA 2810011L19 gene	2 out of 5	0.0003	1.47			0.0012	-1.47492
AV324524	NA		2 out of 5					0.012	1.51644	0.0068	1.5258
Camk1d	227541	Calcium/calmodulin-dependent protein kinase ID	2 out of 5	0.005	-1.53			0.0175	1.39543
Fam117a	215512	family with sequence similarity 117, memberA	2 out of 5	0.0151	-1.28	0.0213	-1.24
Extl2	58193	exostoses (multiple)-like 2	2 out of 5					0.0021	-1.40598	0.0002	-1.64772
Bmp6	12161	bone morphogenetic protein 6	2 out of 5	0.0178	1.32			0.0033	1.69952
Casp3	12367	caspase 3	2 out of 5					2.7e-05	-1.35122	0.0003	-1.72498
Gimap6	231931	GTPase, IMAP family member 6	2 out of 5	0.015	1.33			0.0014	-1.67933
Lrrn1	16979	leucine rich repeat protein 1, neuronal	2 out of 5					0.0001	-1.46785	0.006	-1.57368
Mm.218523	NA		2 out of 5	0.0069	-1.54					0.0278	-1.51315
Ar	11835	androgen receptor	2 out of 5	0.036	-1.42					0.0034	1.7106
Tnn	329278	tenascin N	2 out of 5			0.0456	1.27			0.0319	1.22759
1458285_at	NA		2 out of 5	6.2e-07	-1.59					0.0017	-1.44892
Sytl4	27359	synaptotagmin-like 4	2 out of 5					0.0353	1.31133	0.0014	1.78775
Alcam	11658	activated leukocyte cell adhesion molecule	2 out of 5	0.0327	-1.29			7.9e-05	-1.74096
Cd151	12476	CD151 antigen	2 out of 5	2.9e-06	1.58			0.0373	1.33423
Glcci1	170772	glucocorticoid induced transcript 1	2 out of 5	0.0105	-1.35					0.0005	1.8355
Irs2	384783	insulin receptor substrate 2	2 out of 5					0.0112	-1.33832	0.0014	-1.7282
Cacna2d1	12293	calcium channel, voltage-dependent, alpha2/delta subunit 1	2 out of 5	0.0033	1.5					0.0121	1.57163
Csrp2bp	228714	cysteine and glycine-rich protein 2 binding protein	2 out of 5	0.0155	-1.31	0.0441	1.22
Mfsd2	76574	major facilitator superfamily domain containing 2	2 out of 5	0.021	1.46					0.0027	-1.62726
Lgals3bp	19039	lectin, galactoside-binding, soluble, 3 binding protein	2 out of 5	0.0031	1.59					0.0264	1.4414
Cacnb3	12297	calcium channel, voltage-dependent, beta 3 subunit	2 out of 5					0.0001	1.28057	0.0066	1.82938
Foxq1	15220	forkhead box Q1	2 out of 5					0.0011	-1.61518	0.0254	-1.41072
Tmem97	69071	transmembrane protein 97	2 out of 5					0.002	1.37289	0.0029	1.67627
Zbtb8os	67106	zinc finger and BTB domain containing 8 opposite strand	2 out of 5					0.0096	-1.57645	0.0083	1.43982
Ncrna00085	75202	non-protein coding RNA 85	2 out of 5					0.0021	1.3784	0.0031	1.66537
Kcnip3	56461	Kv channel interacting protein 3, calsenilin	2 out of 5	0.0003	1.7					0.0056	1.31333
9630050P21Rik	319927	RIKEN cDNA 9630050P21 gene	2 out of 5	0.0336	-1.29	0.0033	-1.23
Mycl1	16918	v-myc myelocytomatosis viral oncogene homolog 1, lung carcinoma derived (avian)	2 out of 5					0.0217	-1.23387	0.0021	-1.9086
Tnfrsf1a	21937	tumor necrosis factor receptor superfamily, member 1a	2 out of 5	5.5e-05	1.5			0.0454	1.41699
Prokr2	246313	prokineticin receptor 2	2 out of 5	0.0441	1.7					0.0309	-1.31294
BB130444	NA		2 out of 5	4.3e-05	-1.8					0.0119	1.21599
Ranbp3l	223332	RAN binding protein 3-like	2 out of 5	0.004	-1.66			0.0353	-1.25017
R3hdm1	226412	R3H domain 1 (binds single-stranded nucleic acids)	2 out of 5	0.0035	-1.69					0.0122	1.32354
Smoc1	64075	SPARC related modular calcium binding 1	2 out of 5	2.3e-06	1.48			0.0132	1.43779
1700012A16Rik	71836	RIKEN cDNA 1700012A16 gene	2 out of 5					0.0493	-1.43503	0.003	-1.59042
Sgsm2	97761	small G protein signaling modulator 2	2 out of 5					0.0081	1.34518	0.0004	1.70923
Nrip2	60345	nuclear receptor interacting protein 2	2 out of 5	5.9e-05	1.32					0.0003	-1.86853
Myo1f	17916	myosin IF	2 out of 5	0.0153	1.32	0.0029	1.21
1700012B15Rik	74173	RIKEN cDNA 1700012B15 gene	2 out of 5	0.0027	-1.32	0.0338	-1.21
Phgdh	236539	3-phosphoglycerate dehydrogenase	2 out of 5	0.0197	-1.48			0.0022	-1.43665
Scara5	71145	scavenger receptor class A, member 5 (putative)	2 out of 5	0.0092	1.45			0.0113	1.47418
9330118A15Rik	319756	RIKEN cDNA 9330118A15 gene	2 out of 5	0.001	-1.61					0.0062	-1.40258
Oprl1	18389	opioid receptor-like 1	2 out of 5	0.0026	-1.22					0.0044	-2.1035
4632418H02Rik	78265	RIKEN cDNA 4632418H02 gene	2 out of 5	0.0062	-1.34	0.002	-1.2
Fbxl7	448987	F-box and leucine-rich repeat protein 7	2 out of 5	0.0051	-1.39			0.0109	-1.56282
Srgn	19073	serglycin	2 out of 5	0.0008	1.49			0.0229	1.41558
Prtn3	19152	proteinase 3	2 out of 5					0.0197	1.51987	0.0167	1.48555
Mtf2	17765	metal response element binding transcription factor 2	2 out of 5	0.0009	-1.24	0.0431	-1.25
3110039C02Rik	73127	RIKEN cDNA 3110039C02 gene	2 out of 5	4.8e-05	-1.55			0.0263	-1.34727
Mm.385245	NA		2 out of 5	0.006	-1.49			0.027	-1.41369
Ccnjl	380694	cyclin J-like	2 out of 5					0.0137	-1.23048	0.0033	-1.88931
Slc35f2	72022	solute carrier family 35, member F2	2 out of 5					0.0071	-1.26227	0.0073	-1.82769
Epha4	13838	Eph receptor A4	2 out of 5					0.0448	1.35272	0.0048	1.67802
Syne1	64009	synaptic nuclear envelope 1	2 out of 5	3.5e-05	1.49					1.9e-05	1.55465
Ccdc82	66396	coiled-coil domain containing 82	2 out of 5	0.013	-1.24					0.0053	2.02916
9330199C07Rik	77245	RIKEN cDNA 9330199C07 gene	2 out of 5	0.0029	-1.52					0.0497	-1.50887
Ttc19	72795	tetratricopeptide repeat domain 19	2 out of 5			0.0495	-1.23			0.0039	1.29135
1441065_at	NA		2 out of 5	0.023	-1.34					0.0021	1.81726
Serpinh1	12406	serine (or cysteine) peptidase inhibitor, clade H, member 1	2 out of 5	0.0068	1.37			0.0352	1.58065
Laptm4b	114128	lysosomal-associated protein transmembrane 4B	2 out of 5					0.0043	-1.31168	7.8e-05	-1.74287
Fam188a	66960	family with sequence similarity 188, member A	2 out of 5	0.0033	-1.36			0.0033	-1.59558
Hmox1	15368	heme oxygenase (decycling) 1	2 out of 5	0.0009	1.31			6e-05	1.66588
Kctd14	233529	potassium channel tetramerisation domain containing 14	2 out of 5	0.0003	-1.43			0.009	-1.49689
Cacna1g	12291	calcium channel, voltage-dependent, T type, alpha 1G subunit	2 out of 5	0.0233	1.5					0.011	-1.54186
Gm3948	100042648	predicted gene 3948	2 out of 5	0.0052	-1.24					0.0202	2.023
Clk1	12747	CDC-like kinase 1	2 out of 5	0.0367	-1.33	0.0235	-1.2
BB120334	NA		2 out of 5	0.0095	-1.44			0.0007	-1.47649
Hnrnpa3	100862477	heterogeneous nuclear ribonucleoprotein A3	2 out of 5	0.0006	-1.29	0.0305	-1.22
Tmem48	72787	transmembrane protein 48	2 out of 5	0.001	1.39					0.0016	-1.71754
Fmn1	14260	formin 1	2 out of 5	0.0488	-1.29					0.0065	1.90317
Lifr	16880	leukemia inhibitory factor receptor	2 out of 5					0.002	-1.36858	0.0014	-1.65095
Nek6	59126	NIMA (never in mitosis gene a)-related expressed kinase 6	2 out of 5	0.001	1.49					0.0002	-1.54939
Dock4	238130	dedicator of cytokinesis 4	2 out of 5	0.0014	-1.54			0.0039	-1.3459
Mirg	100040724	miRNA containing gene	2 out of 5					0.0091	1.5585	0.0267	1.43478
Msrb2	76467	methionine sulfoxide reductase B2	2 out of 5					0.0016	-1.27945	0.0003	-1.79424
Acta2	11475	actin, alpha 2, smooth muscle, aorta	2 out of 5	0.0204	-1.36			0.0156	1.58768
Umodl1	52020	uromodulin-like 1	2 out of 5					0.0006	-1.74929	0.0471	-1.26828
Sdc2	15529	syndecan 2	2 out of 5	0.0005	1.36					0.0004	1.77136
Hrsp12	15473	heat-responsive protein 12	2 out of 5	0.0073	1.49			0.027	1.40396
B3galnt2	97884	UDP-GalNAc:betaGlcNAc beta 1,3-galactosaminyltransferase, polypeptide 2	2 out of 5					0.0488	1.31457	0.0017	1.72881
Gm8350	666892	predicted gene 8350	2 out of 5					0.0005	-1.42715	0.0012	-1.57558
Skap2	54353	src family associated phosphoprotein 2	2 out of 5			0.0106	1.22	0.043	1.21533
Anxa1	16952	annexin A1	2 out of 5	0.0174	1.26			0.0023	1.7399
Kremen1	84035	kringle containing transmembrane protein 1	2 out of 5					0.0134	1.44983	0.0112	1.54593
4732460I02Rik	320929	RIKEN cDNA 4732460I02 gene	2 out of 5	0.0107	-1.3	0.0356	-1.21
Diras2	68203	DIRAS family, GTP-binding RAS-like 2	2 out of 5					0.0005	1.39423	2.5e-05	1.61011
Cd99	673094	CD99 antigen	2 out of 5					0.0168	1.26425	0.0012	1.80015
Porcn	53627	porcupine homolog (Drosophila)	2 out of 5					1.4e-06	-1.3513	0.0012	-1.66471
Ppt1	19063	palmitoyl-protein thioesterase 1	2 out of 5			0.0406	1.21			0.0002	1.32105
Zfp329	67230	zinc finger protein 329	2 out of 5	0.001	-1.28	0.0416	-1.22
C530008M17Rik	320827	RIKEN cDNA C530008M17 gene	2 out of 5					0.0363	-1.27338	0.0278	-1.79184
1110012D08Rik	73827	RIKEN cDNA 1110012D08 gene	2 out of 5	0.0002	1.32	0.0463	1.2
434398	434398		2 out of 5	0.0011	-1.54			0.0376	1.33733
Mex3b	108797	mex3 homolog B (C. elegans)	2 out of 5					0.0012	-1.28477	0.0057	-1.7727
A430106A12Rik	68164	RIKEN cDNA A430106A12 gene	2 out of 5	0.001	-1.26	0.0416	-1.23
Col25a1	77018	collagen, type XXV, alpha 1	2 out of 5	0.0013	-1.4			0.0184	-1.52529
Rftn1	76438	raftlin lipid raft linker 1	2 out of 5					0.0021	-1.36521	0.0019	-1.63784
Dll1	13388	delta-like 1 (Drosophila)	2 out of 5	0.0063	-1.3					0.0002	-1.85382
Hs3st4	628779	heparan sulfate (glucosamine) 3-O-sulfotransferase 4	2 out of 5	0.0025	-1.3					0.0206	-1.85355
Dlgap1	224997	discs, large (Drosophila) homolog-associated protein 1	2 out of 5	2.2e-05	-1.2	0.037	-1.26
Dctd	320685	dCMP deaminase	2 out of 5			0.0267	-1.2	0.0382	-1.24239
Dpp6	13483	dipeptidylpeptidase 6	2 out of 5					0.0304	-1.55416	0.0145	-1.42303
Ctxn2	381418	cortexin 2	2 out of 5	0.0006	-1.41					0.0008	-1.66177
Dus4l	71916	dihydrouridine synthase 4-like (S. cerevisiae)	2 out of 5	0.0203	-1.31					0.0021	-1.83569
Trpa1	277328	transient receptor potential cation channel, subfamily A, member 1	2 out of 5	0.0092	-1.44			0.0006	-1.45476
Slc23a3	22626	solute carrier family 23 (nucleobase transporters), member 3	2 out of 5	0.0134	1.29	0.0135	1.21
Acbd7	78245	acyl-Coenzyme A binding domain containing 7	2 out of 5					0.0283	-1.41484	0.0017	-1.57354
Osbpl3	71720	oxysterol binding protein-like 3	2 out of 5					0.0073	-1.51675	0.0081	1.4597
Pcdh11x	245578	protocadherin 11 X-linked	2 out of 5	0.0017	-1.36			0.0018	-1.56864
9630019E01Rik	319967	RIKEN cDNA 9630019E01 gene	2 out of 5	0.0021	-1.39					0.0094	-1.68677
Vipr1	22354	vasoactive intestinal peptide receptor 1	2 out of 5					0.0114	-1.51524	0.0007	-1.45968
6430628N08Rik	76237	RIKEN cDNA 6430628N08 gene	2 out of 5	0.0325	1.27	0.0097	1.22
Tcf19	106795	transcription factor 19	2 out of 5	0.0011	1.22					0.0042	2.01535
Mageh1	75625	melanoma antigen, family H, 1	2 out of 5					9.4e-07	-1.29156	0.0042	-1.73737
Kcnh3	16512	potassium voltage-gated channel, subfamily H (eag-related), member 3	2 out of 5					0.0199	1.24735	0.0024	1.81435
B830012L14Rik	320085	RIKEN cDNA B830012L14 gene	2 out of 5					0.0449	1.67595	0.0259	1.30128
Arap2	212285	ArfGAP with RhoGAP domain, ankyrin repeat and PH domain 2	2 out of 5	0.0037	-1.47					0.0084	1.55455
Pxdn	69675	peroxidasin homolog (Drosophila)	2 out of 5	0.0049	-1.41			2.6e-05	1.49686
Mm.382088	NA		2 out of 5					0.0034	-1.3066	4.7e-06	-1.71534
BB762344	NA		2 out of 5	0.0276	1.28			0.005	1.67344
Crabp2	12904	cellular retinoic acid binding protein II	2 out of 5	0.0441	1.35			0.0198	1.57581
Kif18a	228421	kinesin family member 18A	2 out of 5	0.0285	1.58					0.0243	1.39626
Prr15	78004	proline rich 15	2 out of 5					0.0042	-1.50244	0.0302	-1.46565
D7Wsu130e	28017	DNA segment, Chr 7, Wayne State University 130, expressed	2 out of 5					0.0122	-1.40426	0.0041	-1.57848
B4galt4	56375	UDP-Gal:betaGlcNAc beta 1,4-galactosyltransferase, polypeptide 4	2 out of 5					0.0061	-1.37984	0.0002	-1.60251
Scnn1a	20276	sodium channel, nonvoltage-gated 1 alpha	2 out of 5					0.0272	-1.27415	0.0067	-1.76505
Srebf2	20788	sterol regulatory element binding factor 2	2 out of 5					0.0488	1.31241	0.0002	1.70119
Efnb3	13643	ephrin B3	2 out of 5	0.0025	-1.56					0.0003	-1.41774
Foxo3	56484	forkhead box O3	2 out of 5					6.6e-05	1.55345	0.0008	1.41148
D630023F18Rik	98303	RIKEN cDNA D630023F18 gene	2 out of 5					0.005	-1.33047	0.0043	-1.66836
1110032A04Rik	66183	RIKEN cDNA 1110032A04 gene	2 out of 5	2.1e-05	-1.64					0.0114	1.32269
C1qa	12259	complement component 1, q subcomponent, alpha polypeptide	2 out of 5	0.0001	1.58			0.0303	1.28471
Gabra5	110886	gamma-aminobutyric acid (GABA) A receptor, subunit alpha 5	2 out of 5	0.0189	-1.4			0.0341	-1.506
Mm.354980	NA		2 out of 5	0.0125	-1.43					0.0015	-1.60856
Slc6a8	102857	solute carrier family 6 (neurotransmitter transporter, creatine), member 8	2 out of 5	0.0272	1.26	0.0129	1.22
Acot5	217698	acyl-CoA thioesterase 5	2 out of 5	0.0383	-1.23			0.0191	-1.74385
Elac1	114615	elaC homolog 1 (E. coli)	2 out of 5			0.0063	-1.24			0.0262	-1.21827
Syt12	171180	synaptotagmin XII	2 out of 5					0.0194	1.34716	0.0178	1.63671
4930555I21Rik	78806	RIKEN cDNA 4930555I21 gene	2 out of 5	0.0028	1.64			0.0021	-1.22553
Myo1d	338367	myosin ID	2 out of 5					0.0011	-1.65805	0.0188	-1.30316
9430012M22Rik	77244	RIKEN cDNA 9430012M22 gene	2 out of 5	0.0029	-1.59					0.0034	1.37797
C030011L09Rik	77316	RIKEN cDNA C030011L09 gene	2 out of 5					0.0346	-1.23637	0.0035	1.81489
Clcn5	12728	chloride channel 5	2 out of 5					0.0011	1.47316	0.0001	1.47975
Zfp740	68744	zinc finger protein 740	2 out of 5			0.0205	-1.23			0.0076	1.24732
Etnk1	75320	ethanolamine kinase 1	2 out of 5	0.0035	-1.49					0.0093	-1.50511
Prkra	23992	protein kinase, interferon inducible double stranded RNA dependent activator	2 out of 5					0.0065	-1.37609	0.0001	-1.59702
BB182297	99463	expressed sequence BB182297	2 out of 5	0.0013	-1.51			0.0486	-1.34778
Nab2	17937	Ngfi-A binding protein 2	2 out of 5					0.0003	1.33929	0.0002	1.6422
Ssbp3	72475	single-stranded DNA binding protein 3	2 out of 5	0.0295	1.3			0.0016	1.6352
Mm.205593	NA		2 out of 5					0.0008	-1.55343	0.012	-1.40163
Lmo4	16911	LIM domain only 4	2 out of 5					0.0027	1.43559	0.0054	1.51878
Peli1	67245	pellino 1	2 out of 5					0.035	-1.37279	0.0018	-1.59976
Epha7	13841	Eph receptor A7	2 out of 5	0.0029	1.38					0.0137	-1.68058
Syt17	110058	synaptotagmin XVII	2 out of 5	0.0022	-1.43			0.0278	-1.44731
Tbc1d24	224617	TBC1 domain family, member 24	2 out of 5					0.0099	-1.34384	0.0009	-1.63273
Atmin	234776	ATM interactor	2 out of 5					0.0021	1.28528	4.8e-05	1.72536
D17H6S56E-5	110956	DNA segment, Chr 17, human D6S56E 5	2 out of 5	1.1e-05	1.36			0.0204	1.54749
Hcrtr1	230777	hypocretin (orexin) receptor 1	2 out of 5	0.0031	1.44					0.035	1.58301
Nt5dc2	70021	5'-nucleotidase domain containing 2	2 out of 5					0.0021	-1.76044	0.0384	-1.20997
Grm8	14823	glutamate receptor, metabotropic 8	2 out of 5					0.046	-1.22648	0.0018	1.81944
Mm.379455	NA		2 out of 5	0.0201	-1.4			0.0084	-1.48791
Ccny	67974	cyclin Y	2 out of 5	0.0056	-1.63					0.0079	-1.31792
Kif26b	269152	kinesin family member 26B	2 out of 5	0.0017	-1.5					0.0149	-1.48128
Cpne7	102278	copine VII	2 out of 5	0.0067	-1.23	0.0389	-1.23
Lrtm2	211187	leucine-rich repeats and transmembrane domains 2	2 out of 5	0.0013	1.42					1.8e-05	1.60927
Rcan3	53902	regulator of calcineurin 3	2 out of 5					4.7e-05	-1.34516	0.001	-1.62425
Plin2	11520	perilipin 2	2 out of 5	0.0005	1.26	0.0259	1.21
Sh3gl3	20408	SH3-domain GRB2-like 3	2 out of 5	0.0007	-1.26	0.0243	-1.21
Asph	65973	aspartate-beta-hydroxylase	2 out of 5	0.0105	1.26	0.0388	1.21
Ust	338362	uronyl-2-sulfotransferase	2 out of 5					0.0017	-1.73116	0.0462	-1.22795
Pnma1	70481	paraneoplastic antigen MA1	2 out of 5					0.0191	-1.3245	0.0009	-1.64608
Mm.133499	NA		2 out of 5	0.0104	-1.27			0.0019	-1.65132
Ccdc41	77048	coiled-coil domain containing 41	2 out of 5					0.0011	1.50235	0.0013	1.43497
Mettl7a1	70152	methyltransferase like 7A1	2 out of 5			0.0391	-1.22			0.0093	-1.24917
P4ha1	18451	procollagen-proline, 2-oxoglutarate 4-dioxygenase (proline 4-hydroxylase), alpha 1 polypeptide	2 out of 5	0.0176	1.23			0.0268	1.71305
Mm.372428	NA		2 out of 5	0.0044	-1.56					0.0392	-1.38955
Mm.371489	NA		2 out of 5	0.0012	-1.66					0.031	-1.26815
Rab32	67844	RAB32, member RAS oncogene family	2 out of 5	1.7e-06	1.63					0.0154	-1.30395
Ctdspl	69274	CTD (carboxy-terminal domain, RNA polymerase II, polypeptide A) small phosphatase-like	2 out of 5	0.0029	-1.42			0.0494	-1.44392
A230055J12Rik	320314	RIKEN cDNA A230055J12 gene	2 out of 5	0.0061	-1.26			0.0259	1.66259
Clybl	69634	citrate lyase beta like	2 out of 5					0.0066	-1.3521	0.0021	-1.60237
Rgs16	19734	regulator of G-protein signaling 16	2 out of 5			0.0292	1.23			0.0222	1.21689
Prkcc	18752	protein kinase C, gamma	2 out of 5	9.2e-05	-1.38			9.4e-05	1.50157
B930012P20Rik	320140	RIKEN cDNA B930012P20 gene	2 out of 5	0.0002	-1.47					0.0012	-1.51049
D630023F18Rik	98303	RIKEN cDNA D630023F18 gene	2 out of 5					0.0381	-1.39694	0.002	-1.54464
Pex5l	58869	peroxisomal biogenesis factor 5-like	2 out of 5					0.0011	-1.37472	0.0143	-1.57114
Pvt1	19296	plasmacytoma variant translocation 1	2 out of 5					0.0001	-1.49482	0.013	-1.43305
B230214O09Rik	319319	RIKEN cDNA B230214O09 gene	2 out of 5	0.0072	-1.7					0.0318	-1.21524
Mm.65317	NA		2 out of 5	0.0049	-1.33					0.0007	1.73393
Klhl2	77113	kelch-like 2, Mayven (Drosophila)	2 out of 5					0.0033	1.2776	0.0041	-1.70745
Cand1	71902	cullin associated and neddylation disassociated 1	2 out of 5	0.0158	-1.25	0.0162	-1.21
Zfyve21	68520	zinc finger, FYVE domain containing 21	2 out of 5	0.0143	-1.63					0.0128	1.2965
Atxn7	246103	ataxin 7	2 out of 5	0.0126	-1.21	0.0217	-1.23
Odz4	23966	odd Oz/ten-m homolog 4 (Drosophila)	2 out of 5					0.004	1.36833	0.0443	-1.57813
Eif4ebp1	13685	eukaryotic translation initiation factor 4E binding protein 1	2 out of 5					0.0149	1.54191	0.006	1.38295
2400009B08Rik	68234	RIKEN cDNA 2400009B08 gene	2 out of 5	0.006	1.51					0.0003	-1.44377
Pik3r3	18710	phosphatidylinositol 3 kinase, regulatory subunit, polypeptide 3 (p55)	2 out of 5					0.0124	1.25384	0.0003	1.73639
Lphn3	319387	latrophilin 3	2 out of 5					0.0287	1.48012	0.0056	1.43813
Esyt3	272636	extended synaptotagmin-like protein 3	2 out of 5					0.0083	-1.52666	0.0369	-1.39487
Wif1	24117	Wnt inhibitory factor 1	2 out of 5	0.0179	1.52			0.0008	1.31286
AI605517	106622	expressed sequence AI605517	2 out of 5	0.0006	-1.68					0.0453	-1.2315
Arid5b	71371	AT rich interactive domain 5B (MRF1-like)	2 out of 5					0.0215	-1.50689	0.0318	-1.41371
Serpinb1a	66222	serine (or cysteine) peptidase inhibitor, clade B, member 1a	2 out of 5	0.0121	-1.46			0.0311	-1.37666
Nelf	56876	nasal embryonic LHRH factor	2 out of 5					0.0007	-1.39759	0.002	-1.52748
Ydjc	69101	YdjC homolog (bacterial)	2 out of 5					6.5e-05	-1.27095	0.0013	-1.70374
Tbkbp1	73174	TBK1 binding protein 1	2 out of 5					0.0248	-1.35714	0.0001	-1.58262
Bzw2	100043316	basic leucine zipper and W2 domains 2	2 out of 5	0.0252	-1.52					0.0418	-1.42136
Krt222	268481	keratin 222	2 out of 5			0.019	-1.21			0.0394	-1.25054
Fxr1	14359	fragile X mental retardation gene 1, autosomal homolog	2 out of 5	0.0058	-1.63					0.0059	-1.28431
Gng7	14708	guanine nucleotide binding protein (G protein), gamma 7	2 out of 5	0.0136	-1.23			0.0059	-1.68755
Mm.383956	NA		2 out of 5	0.0387	-1.42					0.0023	-1.57939
Mm.132104	NA		2 out of 5	0.023	1.28			0.0315	1.61642
Kcng2	240444	potassium voltage-gated channel, subfamily G, member 2	2 out of 5					0.002	-1.70685	0.0026	1.21734
Kif17	16559	kinesin family member 17	2 out of 5	6.2e-05	1.44					0.0067	1.54013
Fam102b	329739	family with sequence similarity 102, member B	2 out of 5					4.7e-06	-1.43732	0.0498	-1.47089
Cacnb1	12295	calcium channel, voltage-dependent, beta 1 subunit	2 out of 5					0.0133	1.34263	0.0178	1.58992
LOC548102	548102	hypothetical LOC548102	2 out of 5	0.0005	-1.49					0.0079	-1.45633
BB304693	NA		2 out of 5	0.0228	-1.39					0.0013	1.6133
Syt13	80976	synaptotagmin XIII	2 out of 5	0.0016	1.43					7.3e-05	-1.55103
BB667512	NA		2 out of 5	0.0018	-1.54					0.047	-1.38563
Actl6b	83766	actin-like 6B	2 out of 5			0.0303	-1.22			0.021	1.21332
Eef1a2	13628	eukaryotic translation elongation factor 1 alpha 2	2 out of 5					0.0142	1.22207	0.0007	1.77264
Nck2	17974	non-catalytic region of tyrosine kinase adaptor protein 2	2 out of 5	0.0262	-1.4			0.0108	-1.44067
Pnn	18949	pinin	2 out of 5	7e-05	-1.23	0.0406	-1.21
Ntm	235106	neurotrimin	2 out of 5	0.0023	-1.23	0.0396	-1.21
Slc24a4	238384	solute carrier family 24 (sodium/potassium/calcium exchanger), member 4	2 out of 5	0.0021	1.35			0.0026	1.51412
Ms4a6b	69774	membrane-spanning 4-domains, subfamily A, member 6B	2 out of 5	0.0183	1.3			0.0011	1.57504
Prkcdbp	109042	protein kinase C, delta binding protein	2 out of 5	0.0338	-1.29					0.0151	-1.77363
3100003M19Rik	73082	RIKEN cDNA 3100003M19 gene	2 out of 5					0.0034	-1.43852	0.0056	-1.46093
Mm.378300	NA		2 out of 5			0.0328	-1.21			0.0138	-1.23309
Spnb2	20742	spectrin beta 2	2 out of 5	0.0043	-1.44			0.0016	-1.38646
Map1lc3a	66734	microtubule-associated protein 1 light chain 3 alpha	2 out of 5					0.0307	1.26909	5e-05	1.68139
Mm.274839	NA		2 out of 5					0.0009	-1.31074	0.0029	-1.62473
5730410E15Rik	319613	RIKEN cDNA 5730410E15 gene	2 out of 5	0.0029	-1.57					0.0021	-1.33737
1443247_at	NA		2 out of 5	0.0188	-1.51					0.0067	1.41428
AU015680	552875	expressed sequence AU015680	2 out of 5	0.0089	-1.6					0.0213	1.29852
Tbc1d30	74694	TBC1 domain family, member 30	2 out of 5	0.0005	-1.33					0.0379	1.69427
Syncrip	56403	synaptotagmin binding, cytoplasmic RNA interacting protein	2 out of 5	0.0299	1.31					0.0086	-1.72536
Foxo3	56484	forkhead box O3	2 out of 5					3.6e-05	1.46502	0.024	1.4252
Mum1l1	245631	melanoma associated antigen (mutated) 1-like 1	2 out of 5	0.0044	-1.31					0.0096	-1.72163
Ezh1	14055	enhancer of zeste homolog 1 (Drosophila)	2 out of 5	0.0214	-1.22	0.0006	-1.21
Srrm2	75956	serine/arginine repetitive matrix 2	2 out of 5	0.005	-1.57					0.0046	-1.33127
6720427H10Rik	77884	RIKEN cDNA 6720427H10 gene	2 out of 5	0.0012	-1.59					0.0358	-1.31015
Lphn3	319387	latrophilin 3	2 out of 5					0.0179	1.58426	0.0416	1.30403
Reps2	194590	RALBP1 associated Eps domain containing protein 2	2 out of 5					0.0017	-1.20117	0.0032	-1.78844
Nos1ap	70729	nitric oxide synthase 1 (neuronal) adaptor protein	2 out of 5					0.0037	-1.63602	0.0344	-1.25792
Arnt2	11864	aryl hydrocarbon receptor nuclear translocator 2	2 out of 5	0.0349	1.22					0.0002	-1.86353
Lamb3	16780	laminin, beta 3	2 out of 5					0.0004	-1.55352	0.0134	-1.33505
Cygb	114886	cytoglobin	2 out of 5	0.0132	-1.38					0.0029	-1.60722
Igsf3	78908	immunoglobulin superfamily, member 3	2 out of 5					0.0018	1.31015	0.0051	1.6148
1439990_at	NA		2 out of 5	0.0121	-1.26					0.0386	-1.79775
Scn3a	20269	sodium channel, voltage-gated, type III, alpha	2 out of 5					0.0012	-1.36204	0.0136	-1.54458
Elk3	13713	ELK3, member of ETS oncogene family	2 out of 5	0.0003	1.42					0.0024	-1.54716
1442491_at	NA		2 out of 5	0.0028	-1.67					0.0034	-1.20373
Slc25a29	214663	solute carrier family 25 (mitochondrial carrier, palmitoylcarnitine transporter), member 29	2 out of 5					0.0384	-1.48539	0.0166	-1.39746
Ptprk	19272	protein tyrosine phosphatase, receptor type, K	2 out of 5	0.0097	-1.38					0.0163	1.60464
Camk1	52163	calcium/calmodulin-dependent protein kinase I	2 out of 5					5.3e-05	1.62035	0.0303	1.2683
Camk2d	108058	calcium/calmodulin-dependent protein kinase II, delta	2 out of 5	0.0004	1.23			0.0012	-1.64684
Pla1a	85031	phospholipase A1 member A	2 out of 5	0.0008	1.54			0.0224	1.25696
Acan	11595	aggrecan	2 out of 5	0.0255	1.4					0.0127	1.57397
Smg5	229512	Smg-5 homolog, nonsense mediated mRNA decay factor (C. elegans)	2 out of 5					0.0004	1.3475	0.0294	1.55264
Sdk2	237979	sidekick homolog 2 (chicken)	2 out of 5					0.0003	-1.51679	0.0074	-1.36182
Pcp4	18546	Purkinje cell protein 4	2 out of 5					2e-08	-1.39686	0.0003	-1.48561
Loxl2	94352	lysyl oxidase-like 2	2 out of 5	0.0001	1.46			0.0079	1.34338
4933412E12Rik	71086	RIKEN cDNA 4933412E12 gene	2 out of 5					0.0004	-1.31544	0.0001	-1.59558
Serinc5	218442	serine incorporator 5	2 out of 5					0.0021	-1.23143	0.0389	-1.71329
Nkain1	67149	Na+/K+ transporting ATPase interacting 1	2 out of 5					1.5e-06	-1.41089	0.0006	-1.46424
0610037L13Rik	74098	RIKEN cDNA 0610037L13 gene	2 out of 5	0.0226	-1.48					0.0136	-1.43615
Gm14004	100043375	predicted gene 14004	2 out of 5	0.0029	-1.43					0.0012	-1.51339
Eya1	14048	eyes absent 1 homolog (Drosophila)	2 out of 5					0.0042	-1.3355	0.0089	-1.55819
Dip2c	208440	DIP2 disco-interacting protein 2 homolog C (Drosophila)	2 out of 5	0.0023	-1.61					0.0012	1.26439
Ntn5	243967	netrin 5	2 out of 5	0.0045	-1.49					0.0473	-1.41745
Il1rapl2	60367	interleukin 1 receptor accessory protein-like 2	2 out of 5	0.0069	-1.29			0.0032	-1.56027
Sgtb	218544	small glutamine-rich tetratricopeptide repeat (TPR)-containing, beta	2 out of 5					0.0023	1.40526	0.0026	1.46731
Slit3	20564	slit homolog 3 (Drosophila)	2 out of 5					0.0013	-1.45406	0.0163	1.41074
Tmod1	21916	tropomodulin 1	2 out of 5	0.0017	1.43					3.1e-05	1.506
Mm.82621	NA		2 out of 5	0.0098	-1.4			0.0007	-1.41034
Tmem164	209497	transmembrane protein 164	2 out of 5					0.0139	1.40689	0.0202	1.46214
2610002M06Rik	67028	RIKEN cDNA 2610002M06 gene	2 out of 5					0.0018	-1.23667	0.0002	-1.69188
5730494M16Rik	66648	RIKEN cDNA 5730494M16 gene	2 out of 5					0.0075	-1.21117	6.8e-05	-1.73552
Lck	16818	lymphocyte protein tyrosine kinase	2 out of 5					0.0037	-1.50107	0.002	-1.36545
Ttl	69737	tubulin tyrosine ligase	2 out of 5					0.0007	1.29978	0.0035	1.60265
Rgs19	56470	regulator of G-protein signaling 19	2 out of 5					0.0438	-1.25541	0.012	-1.66035
Fam33a	66140	family with sequence similarity 33, member A	2 out of 5					0.0053	-1.36945	7.6e-05	-1.50144
Rnf182	328234	ring finger protein 182	2 out of 5					0.0202	-1.40192	0.003	-1.46178
Mt1	17748	metallothionein 1	2 out of 5	1e-05	1.6					0.0302	-1.26282
Cth	107869	cystathionase (cystathionine gamma-lyase)	2 out of 5					0.0003	-1.36298	5.2e-05	-1.51094
Lmbrd1	68421	LMBR1 domain containing 1	2 out of 5			0.0232	-1.2			0.0204	1.21889
Cytip	227929	cytohesin 1 interacting protein	2 out of 5	4.9e-05	1.48			0.0172	1.30948
Tef	21685	thyrotroph embryonic factor	2 out of 5	0.0105	-1.43					0.0107	-1.49548
Phf13	230936	PHD finger protein 13	2 out of 5					0.0101	1.42461	0.0043	1.43352
Smarcd3	66993	SWI/SNF related, matrix associated, actin dependent regulator of chromatin, subfamily d, member 3	2 out of 5					0.014	-1.23687	0.0076	-1.68139
Mm.376308	NA		2 out of 5					0.0042	-1.60638	0.0376	-1.25095
Dhodh	56749	dihydroorotate dehydrogenase	2 out of 5					0.0024	-1.30121	0.0406	-1.59379
Tox	252838	thymocyte selection-associated high mobility group box	2 out of 5	0.0499	-1.27			0.0008	-1.56791
Ube2g2	22213	ubiquitin-conjugating enzyme E2G 2	2 out of 5	0.0202	1.28					0.0008	-1.723
Ehd3	57440	EH-domain containing 3	2 out of 5	0.0015	1.33					0.0099	-1.64566
Ptpn5	19259	protein tyrosine phosphatase, non-receptor type 5	2 out of 5	0.0066	1.6					0.0162	1.25649
Zfp692	103836	zinc finger protein 692	2 out of 5	0.0002	-1.21	0.0148	-1.2
Ar	11835	androgen receptor	2 out of 5	0.0409	-1.41					0.0291	1.52063
Rgs3	50780	regulator of G-protein signaling 3	2 out of 5					0.0066	1.27097	0.0005	1.62491
Kcnn2	140492	potassium intermediate/small conductance calcium-activated channel, subfamily N, member 2	2 out of 5	0.0059	-1.43			0.0005	1.35926
Ttc14	67120	tetratricopeptide repeat domain 14	2 out of 5	0.0012	-1.46					0.0026	-1.44006
Dhx40	67487	DEAH (Asp-Glu-Ala-His) box polypeptide 40	2 out of 5					0.0012	-1.41029	0.0004	-1.43874
Mm.122693	NA		2 out of 5	0.0164	1.51			0.0435	1.26272
Bst2	69550	bone marrow stromal cell antigen 2	2 out of 5	0.004	1.26			0.0167	1.57382
Agrn	11603	agrin	2 out of 5					0.0002	1.64141	0.0279	1.20489
Lrp4	228357	low density lipoprotein receptor-related protein 4	2 out of 5	0.0191	-1.4			0.0023	-1.39503
Bai1	107831	brain-specific angiogenesis inhibitor 1	2 out of 5					0.0008	1.33486	0.0234	1.5333
Pde4dip	83679	phosphodiesterase 4D interacting protein (myomegalin)	2 out of 5	0.0422	-1.3					0.0006	1.6829
Dclk1	13175	doublecortin-like kinase 1	2 out of 5					0.0334	-1.41781	0.0025	-1.42815
Dkk3	50781	dickkopf homolog 3 (Xenopus laevis)	2 out of 5	0.0209	-1.21			0.0039	1.63481
Itgav	16410	integrin alpha V	2 out of 5	2e-05	1.42					0.0092	1.49977
BB340995	NA		2 out of 5	0.0035	-1.41					0.0098	1.51316
Tmem150c	231503	transmembrane protein 150C	2 out of 5	0.0002	-1.39					0.0018	-1.54449
Zfp697	242109	zinc finger protein 697	2 out of 5					0.0006	-1.26677	0.0003	-1.62127
Gm20120	100504223	predicted gene, 20120	2 out of 5	0.001	-1.6					0.0371	-1.24359
Arrdc2	70807	arrestin domain containing 2	2 out of 5					0.0125	1.29294	0.0009	1.58823
Cstb	13014	cystatin B	2 out of 5	0.0019	1.2	0.0414	1.2
Prkg2	19092	protein kinase, cGMP-dependent, type II	2 out of 5					0.0104	-1.4315	0.0074	-1.40946
Arhgef2	16800	rho/rac guanine nucleotide exchange factor (GEF) 2	2 out of 5					0.0229	1.20265	0.0009	1.72006
Nbl1	17965	neuroblastoma, suppression of tumorigenicity 1	2 out of 5	0.0041	1.22			0.0173	1.61564
Akt3	23797	thymoma viral proto-oncogene 3	2 out of 5	5.9e-06	-1.44			0.0027	-1.33627
Gpr50	14765	G-protein-coupled receptor 50	2 out of 5	0.0033	1.49					0.0161	1.38597
Hmgb3	15354	high mobility group box 3	2 out of 5	0.0085	1.33			0.0066	1.47331
5730455O13Rik	70567	RIKEN cDNA 5730455O13 gene	2 out of 5					0.0085	-1.3781	0.006	-1.46528
4933426M11Rik	217684	RIKEN cDNA 4933426M11 gene	2 out of 5	0.0001	-1.61					0.0387	-1.22553
6330416G13Rik	230279	RIKEN cDNA 6330416G13 gene	2 out of 5					0.0022	1.63431	0.0409	1.20095
Anxa11	11744	annexin A11	2 out of 5	0.007	1.56					0.0189	1.28982
Slc39a10	227059	solute carrier family 39 (zinc transporter), member 10	2 out of 5					0.0133	1.33346	0.0025	1.52032
Acsl5	433256	acyl-CoA synthetase long-chain family member 5	2 out of 5	0.001	-1.45					0.0003	1.43728
Fam49b	223601	family with sequence similarity 49, member B	2 out of 5	0.0106	-1.45					0.0022	1.43625
Kidins220	77480	kinase D-interacting substrate 220	2 out of 5	0.0056	-1.46					0.0048	1.42332
Lgi1	56839	leucine-rich repeat LGI family, member 1	2 out of 5					0.0003	-1.45004	0.0077	-1.38151
Ppfibp1	67533	PTPRF interacting protein, binding protein 1 (liprin beta 1)	2 out of 5					0.0096	-1.20608	0.0021	-1.7044
Kctd13	233877	potassium channel tetramerisation domain containing 13	2 out of 5					8.6e-05	-1.22428	0.0004	-1.6739
Tubb2b	73710	tubulin, beta 2B	2 out of 5	0.0396	1.26					0.0208	-1.72684
Cmya5	76469	cardiomyopathy associated 5	2 out of 5					9.4e-06	-1.47513	0.0116	-1.35172
App	11820	amyloid beta (A4) precursor protein	2 out of 5	0.013	-1.52					0.0178	1.33526
Caprin1	53872	cell cycle associated protein 1	2 out of 5	0.0045	-1.61					0.0077	-1.21669
9630010G10Rik	399612	RIKEN cDNA 9630010G10 gene	2 out of 5	0.0017	-1.49					0.0084	1.37774
BG070910	NA		2 out of 5	0.0114	-1.43					0.0003	-1.46596
B230120H23Rik	65964	RIKEN cDNA B230120H23 gene	2 out of 5					0.0052	-1.43875	0.0258	-1.38729
Mm.381507	NA		2 out of 5	0.0057	-1.48					0.0024	1.39185
Nedd4l	83814	neural precursor cell expressed, developmentally down-regulated gene 4-like	2 out of 5					0.0044	-1.26844	0.0012	-1.60391
Tshz2	228911	teashirt zinc finger family member 2	2 out of 5	0.0004	-1.45					0.0416	-1.43056
Dock11	75974	dedicator of cytokinesis 11	2 out of 5	0.0092	-1.4			0.0211	-1.37408
Ttyh3	78339	tweety homolog 3 (Drosophila)	2 out of 5					0.008	1.28813	3.5e-06	1.57961
Mm.351378	NA		2 out of 5	0.0053	1.4			0.0083	1.37387
Kras	16653	v-Ki-ras2 Kirsten rat sarcoma viral oncogene homolog	2 out of 5					0.0003	1.48415	0.0043	1.33878
X99384	27355	cDNA sequence X99384	2 out of 5	0.0007	-1.27			0.0005	-1.53767
Sec63	140740	SEC63-like (S. cerevisiae)	2 out of 5	0.0032	-1.44			0.0186	1.32417
A630005I04Rik	320743	RIKEN cDNA A630005I04 gene	2 out of 5	0.0003	-1.6					0.0238	1.22228
Il17rd	171463	interleukin 17 receptor D	2 out of 5	0.0122	-1.28					0.0005	-1.68164
Ggct	110175	gamma-glutamyl cyclotransferase	2 out of 5					8e-06	-1.26182	0.0008	-1.60642
Gatad1	67210	GATA zinc finger domain containing 1	2 out of 5					0.0098	1.21441	0.0033	1.67757
Galns	50917	galactosamine (N-acetyl)-6-sulfate sulfatase	2 out of 5					0.0006	-1.55263	0.0085	-1.27044
C77406	97591	expressed sequence C77406	2 out of 5					0.047	1.43158	0.0102	1.3888
9430087N24Rik	77440	RIKEN cDNA 9430087N24 gene	2 out of 5	0.0037	-1.31					0.006	-1.63347
Rmnd5a	68477	required for meiotic nuclear division 5 homolog A (S. cerevisiae)	2 out of 5	0.0013	-1.52			0.0367	1.23109
Aim1l	230806	absent in melanoma 1-like	2 out of 5	0.0285	1.44			0.0392	1.32107
Adamts2	216725	a disintegrin-like and metallopeptidase (reprolysin type) with thrombospondin type 1 motif, 2	2 out of 5	0.0044	-1.23			0.0175	1.57681
Adra1d	11550	adrenergic receptor, alpha 1d	2 out of 5					0.0036	-1.39886	0.0395	-1.42196
Stx1b	56216	syntaxin 1B	2 out of 5					0.0181	1.31425	0.0008	1.53056
Ppm1l	242083	protein phosphatase 1 (formerly 2C)-like	2 out of 5					0.0006	-1.52682	0.0001	-1.28981
Ephb6	13848	Eph receptor B6	2 out of 5	0.013	1.24			0.0004	1.56601
Phlda1	21664	pleckstrin homology-like domain, family A, member 1	2 out of 5					0.0013	1.48981	0.0117	1.32587
Ppp1r13b	21981	protein phosphatase 1, regulatory (inhibitor) subunit 13B	2 out of 5					0.0067	-1.32106	0.004	-1.5184
Pcdhg@	192682	protocadherin gamma cluster	2 out of 5	0.007	-1.38					0.0062	1.52779
Gm4980	245190	predicted gene 4980	2 out of 5					0.0011	-1.35781	0.0004	-1.46734
Gramd4	223752	GRAM domain containing 4	2 out of 5					0.0003	1.29807	0.0006	1.55201
Ttyh1	57776	tweety homolog 1 (Drosophila)	2 out of 5					0.0015	1.43298	0.0021	1.38199
Pip5k1c	18717	phosphatidylinositol-4-phosphate 5-kinase, type 1 gamma	2 out of 5					0.0079	1.27141	0.0003	1.58569
Top1mt	72960	DNA topoisomerase 1, mitochondrial	2 out of 5					0.0007	-1.36823	0.0018	-1.45509
Pvrl1	58235	poliovirus receptor-related 1	2 out of 5					0.0083	1.40851	0.0243	1.40522
Jak2	16452	Janus kinase 2	2 out of 5					0.0002	1.45821	0.019	1.34907
Thbs3	21827	thrombospondin 3	2 out of 5					0.0019	-1.30734	0.0008	-1.53688
1445534_at	NA		2 out of 5	0.0146	-1.45					0.0015	1.41428
BG072149	NA		2 out of 5					0.0073	1.38397	0.001	1.4296
Ptpn12	19248	protein tyrosine phosphatase, non-receptor type 12	2 out of 5	0.0015	-1.48			0.0465	1.26781
Dcbld1	66686	discoidin, CUB and LCCL domain containing 1	2 out of 5					0.0141	-1.46272	0.0249	-1.34249
Peli2	93834	pellino 2	2 out of 5	0.022	1.22					0.0034	-1.7612
Fam155a	270028	family with sequence similarity 155, member A	2 out of 5	3.2e-05	-1.48			0.0046	1.26674
Twf2	23999	twinfilin, actin-binding protein, homolog 2 (Drosophila)	2 out of 5					0.0468	1.30439	0.0069	1.53702
Ptprf	19268	protein tyrosine phosphatase, receptor type, F	2 out of 5	0.005	1.44			0.0326	1.31373
Dtx4	207521	deltex 4 homolog (Drosophila)	2 out of 5					0.0265	1.30779	0.001	1.53042
AI785329	NA		2 out of 5					0.0345	-1.4611	0.0419	-1.34227
Khdrbs2	170771	KH domain containing, RNA binding, signal transduction associated 2	2 out of 5					5.2e-08	-1.59625	0.0195	-1.20537
Zfp40	22700	Zinc finger protein 40	2 out of 5	0.007	-1.42					0.0063	-1.46079
Rasa1	218397	RAS p21 protein activator 1	2 out of 5					3.6e-05	-1.51692	0.0117	-1.28844
Pck2	74551	phosphoenolpyruvate carboxykinase 2 (mitochondrial)	2 out of 5	0.0001	-1.51					0.0012	1.3243
Sdc4	20971	syndecan 4	2 out of 5	0.0002	1.43			0.0409	1.32186
Tmpo	21917	thymopoietin	2 out of 5					0.0198	1.37667	0.0029	1.43234
Ly6e	17069	lymphocyte antigen 6 complex, locus E	2 out of 5	0.0011	-1.3			0.0299	-1.47826
Adcyap1r1	11517	adenylate cyclase activating polypeptide 1 receptor 1	2 out of 5	0.0305	-1.28					0.0111	-1.66103
Prkab2	108097	protein kinase, AMP-activated, beta 2 non-catalytic subunit	2 out of 5	0.004	1.25			0.0149	1.53997
Pmaip1	58801	phorbol-12-myristate-13-acetate-induced protein 1	2 out of 5	0.0081	1.47			0.0382	1.27496
Sytl2	83671	synaptotagmin-like 2	2 out of 5	0.016	-1.48					0.0034	-1.36744
Hkdc1	216019	hexokinase domain containing 1	2 out of 5	0.0233	1.39			0.0006	1.36737
Krt2	16681	keratin 2	2 out of 5	0.0269	1.29			0.0363	1.49171
AI843755	100215	expressed sequence AI843755	2 out of 5	0.003	-1.43			0.0119	-1.32081
Fstl1	14314	follistatin-like 1	2 out of 5	0.0066	-1.3					0.0061	-1.62972
Nsg2	18197	neuron specific gene family member 2	2 out of 5					0.002	-1.41989	0.0005	-1.38321
Sh3rf3	237353	SH3 domain containing ring finger 3	2 out of 5					0.0162	-1.32614	0.0002	-1.49256
Nrxn3	18191	neurexin III	2 out of 5					0.0003	1.57398	0.0316	1.22204
Gmeb2	229004	glucocorticoid modulatory element binding protein 2	2 out of 5					0.0194	1.39086	0.0135	1.41554
Rab9b	319642	RAB9B, member RAS oncogene family	2 out of 5					0.0086	-1.33772	0.0003	-1.47496
Tnfrsf21	94185	tumor necrosis factor receptor superfamily, member 21	2 out of 5					0.0226	-1.20713	0.0011	-1.66351
D14Ertd449e	66039	DNA segment, Chr 14, ERATO Doi 449, expressed	2 out of 5	0.0016	1.43					0.0094	1.43534
Palmd	114301	palmdelphin	2 out of 5	0.0212	-1.26					0.0002	-1.68206
Arntl2	272322	aryl hydrocarbon receptor nuclear translocator-like 2	2 out of 5	0.0052	-1.35			0.0193	-1.41165
Npl	74091	N-acetylneuraminate pyruvate lyase	2 out of 5	0.0002	1.53					0.0189	-1.29122
[truncated: 955 more rows]
